# Supplementary material for: Small things matter: Lack of extraislet β cells in type 1 diabetes
Source: Sci Adv. 2025 Nov 12;11(46):eadz2251. doi: 10.1126/sciadv.adz2251 (PMC12609120; doi:10.1126/sciadv.adz2251)
Supplement: Supplementary file 2 — Tables S1 to S5 [file sciadv.adz2251_tables_s1_to_s5.zip]

Archive with 5 entries (5 files):
- adz2251_table_s3.csv
- adz2251_table_s4.csv
- adz2251_table_s5.csv
- adz2251_table_s1.xlsx
- adz2251_table_s2.xlsx
