# Supplementary material for: Small things matter: Lack of extraislet β cells in type 1 diabetes
Source: Sci Adv. 2025 Nov 12;11(46):eadz2251. doi: 10.1126/sciadv.adz2251 (PMC12609120; doi:10.1126/sciadv.adz2251)
Supplement: Supplementary file 2 — Tables S1 to S5 [file sciadv.adz2251_tables_s1_to_s5.zip › adz2251_table_s3.csv]

EO_bin	age_group	n	Proportion o EO count (%)	95% CI	Dataset
Small (0:3)	Fetal	10	89.37	6.17	Chromogranin A/CK19
Small (0:3)	0-1y	14	36.74	5.96	Chromogranin A/CK19
Small (0:3)	2-6y	10	35.51	8.54	Chromogranin A/CK19
Small (0:3)	7-12y	8	24.87	5.81	Chromogranin A/CK19
Small (0:3)	13-18y	3	15.92	8.33	Chromogranin A/CK19
Medium (4:6)	Fetal	10	10.63	6.17	Chromogranin A/CK19
Medium (4:6)	0-1y	14	56.67	4.36	Chromogranin A/CK19
Medium (4:6)	2-6y	10	50.55	4.57	Chromogranin A/CK19
Medium (4:6)	7-12y	8	57.76	3.36	Chromogranin A/CK19
Medium (4:6)	13-18y	3	50.06	19.8	Chromogranin A/CK19
Large (7:9)	Fetal	10	0	0	Chromogranin A/CK19
Large (7:9)	0-1y	14	7.09	3.23	Chromogranin A/CK19
Large (7:9)	2-6y	10	13.94	5.77	Chromogranin A/CK19
Large (7:9)	7-12y	8	17.37	5.46	Chromogranin A/CK19
Large (7:9)	13-18y	3	34.02	27.44	Chromogranin A/CK19
Small (0:3)	0-1y	15	44.14	6.07	Insulin/Glucagon
Small (0:3)	2-6y	28	29.87	3.46	Insulin/Glucagon
Small (0:3)	7-12y	35	25.75	3.56	Insulin/Glucagon
Small (0:3)	13-17y	23	19.22	3.61	Insulin/Glucagon
Small (0:3)	≥18y	135	19.35	1.49	Insulin/Glucagon
Medium (4:6)	0-1y	15	53.07	5.06	Insulin/Glucagon
Medium (4:6)	2-6y	28	56.79	3.77	Insulin/Glucagon
Medium (4:6)	7-12y	35	54.97	2.94	Insulin/Glucagon
Medium (4:6)	13-17y	23	51.6	4.1	Insulin/Glucagon
Medium (4:6)	≥18y	135	55.29	1.56	Insulin/Glucagon
Large (7:9)	0-1y	15	2.79	1.62	Insulin/Glucagon
Large (7:9)	2-6y	28	13.33	4.49	Insulin/Glucagon
Large (7:9)	7-12y	35	19.27	4.51	Insulin/Glucagon
Large (7:9)	13-17y	23	29.17	6.99	Insulin/Glucagon
Large (7:9)	≥18y	135	25.36	2.23	Insulin/Glucagon
