# Supplementary material for: Small things matter: Lack of extraislet β cells in type 1 diabetes
Source: Sci Adv. 2025 Nov 12;11(46):eadz2251. doi: 10.1126/sciadv.adz2251 (PMC12609120; doi:10.1126/sciadv.adz2251)
Supplement: Supplementary file 2 — Tables S1 to S5 [file sciadv.adz2251_tables_s1_to_s5.zip › adz2251_table_s4.csv]

donor_type	n	HBA1c_mean	sd	upper_ci95	lower_ci95
No diabetes (under 13y)	3	5.8	0.43588989435406733	6.293255849771022	5.306744150228978
No diabetes (over 13y)	13	5.7384615384615385	0.5378017936291856	6.0308139237088	5.446109153214277
No diabetes (AAb+) low risk (under 13y)	4	6.275	1.5129992289048488	7.757739244326752	4.792260755673249
No diabetes (AAb+) low risk (over 13y)	25	5.564	0.33773757070640903	5.696393127716912	5.431606872283088
No diabetes (AAb+) high risk (under 13y)	0
No diabetes (AAb+) high risk (over 13y)	5	5.42	0.35637059362410933	5.732372598029981	5.107627401970019
T1DE1; duration <2y	1	13.5
T1DE1; duration ≥2y	4	8.925	1.0372238588334413	9.941479381656773	7.908520618343228
T1DE2; duration <2y	10	8.31	2.182989794855772	9.663031092687001	6.9569689073130005
T1DE2; duration ≥2y	10	9.96	2.39220957833269	11.442706857968448	8.477293142031554
