# Supplementary material for: Small things matter: Lack of extraislet β cells in type 1 diabetes
Source: Sci Adv. 2025 Nov 12;11(46):eadz2251. doi: 10.1126/sciadv.adz2251 (PMC12609120; doi:10.1126/sciadv.adz2251)
Supplement: Supplementary file 2 — Tables S1 to S5 [file sciadv.adz2251_tables_s1_to_s5.zip › adz2251_table_s5.csv]

donor_type	n	c_peptide_ng_ml_mean	sd	upper_ci95	lower_ci95
No diabetes (under 13y)	3	3.4866666666666664	2.4835928276054697	6.297116522314532	0.6762168110188003
No diabetes (over 13y)	32	7.9253125	6.833598676168764	10.29303364227491	5.557591357725091
No diabetes (AAb+) low risk (under 13y)	7	4.43	2.644465919614015	6.389047768687634	2.4709522313123653
No diabetes (AAb+) low risk (over 13y)	32	5.74528125	4.635002830735643	7.3512277968916875	4.139334703108312
No diabetes (AAb+) high risk (under 13y)	0
No diabetes (AAb+) high risk (over 13y)	5	13.556000000000001	6.705731130905862	19.433832493836483	7.678167506163518
T1DE1; duration <2y	2	0.16	0.08485281374238571	0.2776	0.04240000000000001
T1DE1; duration ≥2y	15	0.0858	0.1134171818679037	0.1431970132556274	0.02840298674437261
T1DE2; duration <2y	4	3.1625	4.838845420138982	7.904568511736203	0
T1DE2; duration ≥2y	22	0.06736363636363636	0.0778964792006768	0.09991450329127818	0.03481276943599453
