# Supplementary material for: Small things matter: Lack of extraislet β cells in type 1 diabetes
Source: Sci Adv. 2025 Nov 12;11(46):eadz2251. doi: 10.1126/sciadv.adz2251 (PMC12609120; doi:10.1126/sciadv.adz2251)
Supplement: Supplementary file 2 — Tables S1 to S5 [file sciadv.adz2251_tables_s1_to_s5.zip › adz2251_table_s1.xlsx]

## Sheet: in
caseID	age_years	gestational_age_weeks	age_group	sex	ethnicity	donor_type	diabetes_duration_yrs	aab_n	aab_names	nPOD_insulitis_reported	HLA_hyperexpression_reported	aab_donor_high_risk_aab_progression	HbA1c	c_peptide_ng_ml	c_peptide_pmol_l	GRS1_score	GRS1_percentile	GRS2_score	GRS2_percentile	age_at_onset	endotype	DR3_DR4_status	biobank	n_pancreas_head_sections_ins_gluc	n_pancreas_body_sections_ins_gluc	n_pancreas_tail_sections_ins_gluc	n_unknown_location_pancreas_sections_ins_gluc	n_unknown_location_pancreas_sections_chga_ck19	NCBI_biosample_ID	NCBI_bioproject	citation
DiViD1	25		≥18y	female	Caucasian	T1D	0.076					T1D	6.7							25	T1DE2	DR3/X	DiViD	0	0	0	2	0
DiViD2	24		≥18y	male	Caucasian	T1D	0.057					T1D	10.3							24	T1DE2	DR3/X	DiViD	0	0	0	4	0
DiViD3	34		≥18y	female	Caucasian	T1D	0.172					T1D	7.1							34	T1DE2	DR3/DR4	DiViD	0	0	0	1	0
DiViD4	31		≥18y	male	Caucasian	T1D	0.095					T1D	7.4							31	T1DE2	DR4/DR4	DiViD	0	0	0	2	0
DiViD5	24		≥18y	female	Caucasian	T1D	0.095					T1D	7.4							24	T1DE2	DR3/DR4	DiViD	0	0	0	2	0
DiViD6	35		≥18y	male	Caucasian	T1D	0.095					T1D	7.1							35	T1DE2	DR3/X	DiViD	0	0	0	4	0
108/32	11		7-12y	male		T1D	6					T1D								5	T1DE1	NA/NA	EADB	0	0	0	1	0
117/13	3		2-6y	male		T1D	0.25					T1D								3	T1DE1	NA/NA	EADB	0	0	0	1	0
117/46	6		2-6y	male		T1D	0.008					T1D								6	T1DE1	NA/NA	EADB	0	0	0	1	0
117/53	5		2-6y	female		T1D	0.23					T1D								5	T1DE1	NA/NA	EADB	0	0	0	1	0
11959	2		2-6y			No diabetes						No diabetes									No diabetes	NA/NA	EADB	0	0	0	0	1	SAMN46311995	PRJNA839725	EADB, Cat# 11959, RRID:SAMN46311995
12054	7		7-12y			No diabetes						No diabetes									No diabetes	NA/NA	EADB	0	0	0	0	1	SAMN46311997	PRJNA839725	EADB, Cat# 12054, RRID:SAMN46311997
12142	17		13-17y			No diabetes						No diabetes									No diabetes	NA/NA	EADB	0	0	0	0	1	SAMN46311998	PRJNA839725	EADB, Cat# 12142, RRID:SAMN46311998
12229	10		7-12y			No diabetes						No diabetes									No diabetes	NA/NA	EADB	0	0	0	0	1	SAMN46312000	PRJNA839725	EADB, Cat# 12229, RRID:SAMN46312000
12424	0.058		0-1y			No diabetes						No diabetes									No diabetes	NA/NA	EADB	0	0	0	0	1	SAMN46312015	PRJNA839725	EADB, Cat# 12424, RRID:SAMN46312015
12425	0		0-1y			No diabetes						No diabetes									No diabetes	NA/NA	EADB	0	0	0	1	1	SAMN46312016	PRJNA839725	EADB, Cat# 12425, RRID:SAMN46312016
12454	0.02		0-1y			No diabetes						No diabetes									No diabetes	NA/NA	EADB	0	0	0	0	1	SAMN46312019	PRJNA839725	EADB, Cat# 12454, RRID:SAMN46312019
12460	0.058		0-1y			No diabetes						No diabetes									No diabetes	NA/NA	EADB	0	0	0	0	1	SAMN46312020	PRJNA839725	EADB, Cat# 12460, RRID:SAMN46312020
12468	0.02		0-1y			No diabetes						No diabetes									No diabetes	NA/NA	EADB	0	0	0	1	1	SAMN46312024	PRJNA839725	EADB, Cat# 12468, RRID:SAMN46312024
12479	0.058		0-1y			No diabetes						No diabetes									No diabetes	NA/NA	EADB	0	0	0	1	1	SAMN46312026	PRJNA839725	EADB, Cat# 12479, RRID:SAMN46312026
12481	0.038		0-1y			No diabetes						No diabetes									No diabetes	NA/NA	EADB	0	0	0	1	1	SAMN46312027	PRJNA839725	EADB, Cat# 12481, RRID:SAMN46312027
12495	0.02		0-1y			No diabetes						No diabetes									No diabetes	NA/NA	EADB	0	0	0	1	1	SAMN46312029	PRJNA839725	EADB, Cat# 12495, RRID:SAMN46312029
127/88	8		7-12y	female		T1D	5					T1D								3	T1DE1	NA/NA	EADB	0	0	0	1	0
146/66	18		≥18y	female		No diabetes						No diabetes									No diabetes	NA/NA	EADB	0	0	0	0	1	SAMN46312039	PRJNA839725	EADB, Cat# 146/66, RRID:SAMN46312039
150/88	3		2-6y	female		No diabetes						No diabetes									No diabetes	NA/NA	EADB	0	0	0	0	1	SAMN46312041	PRJNA839725	EADB, Cat# 150/88, RRID:SAMN46312041
21/89	4		2-6y	female		No diabetes						No diabetes									No diabetes	NA/NA	EADB	0	0	0	1	1	SAMN46312064	PRJNA839725	EADB, Cat# 21/89, RRID:SAMN46312064
240/90	2		2-6y	male		No diabetes						No diabetes									No diabetes	NA/NA	EADB	0	0	0	1	1	SAMN46312072	PRJNA839725	EADB, Cat# 240/90, RRID:SAMN46312072
242/89	3		2-6y	male		No diabetes						No diabetes									No diabetes	NA/NA	EADB	0	0	0	1	0	SAMN46312073	PRJNA839725	EADB, Cat# 242/89, RRID:SAMN46312073
245/90	6		2-6y	male		No diabetes						No diabetes									No diabetes	NA/NA	EADB	0	0	0	1	1	SAMN46312075	PRJNA839725	EADB, Cat# 245/90, RRID:SAMN46312075
274/91	6		2-6y	male		No diabetes						No diabetes									No diabetes	NA/NA	EADB	0	0	0	0	1	SAMN46312081	PRJNA839725	EADB, Cat# 274/91, RRID:SAMN46312081
315/89	9		7-12y	male		No diabetes						No diabetes									No diabetes	NA/NA	EADB	0	0	0	1	1	SAMN46312086	PRJNA839725	EADB, Cat# 315/89, RRID:SAMN46312086
333/66	16		13-17y	male		No diabetes						No diabetes									No diabetes	NA/NA	EADB	0	0	0	1	1	SAMN46312091	PRJNA839725	EADB, Cat# 333/66, RRID:SAMN46312091
485/88	2		2-6y	female		No diabetes						No diabetes									No diabetes	NA/NA	EADB	0	0	0	1	0	SAMN46312114	PRJNA839725	EADB, Cat# 485/88, RRID:SAMN46312114
540/91	11		7-12y	male		No diabetes						No diabetes									No diabetes	NA/NA	EADB	0	0	0	1	0	SAMN46312115	PRJNA839725	EADB, Cat# 540/91, RRID:SAMN46312115
7961	9		7-12y	female		T1D	2					T1D								7	T1DE1	NA/NA	EADB	0	0	0	1	0	SAMN46311826	PRJNA839725	EADB, Cat# 7961, RRID:SAMN46311826
8503	2		2-6y			No diabetes						No diabetes									No diabetes	NA/NA	EADB	0	0	0	0	1	SAMN46312130	PRJNA839725	EADB, Cat# 8503, RRID:SAMN46312130
8515	0.67		0-1y			No diabetes						No diabetes									No diabetes	NA/NA	EADB	0	0	0	1	1	SAMN46312132	PRJNA839725	EADB, Cat# 8515, RRID:SAMN46312132
8527	4		2-6y			No diabetes						No diabetes									No diabetes	NA/NA	EADB	0	0	0	1	1	SAMN46312133	PRJNA839725	EADB, Cat# 8527, RRID:SAMN46312133
8543	0.12		0-1y			No diabetes						No diabetes									No diabetes	NA/NA	EADB	0	0	0	0	1	SAMN46312137	PRJNA839725	EADB, Cat# 8543, RRID:SAMN46312137
8562	0.25		0-1y			No diabetes						No diabetes									No diabetes	NA/NA	EADB	0	0	0	1	1	SAMN46312138	PRJNA839725	EADB, Cat# 8562, RRID:SAMN46312138
8566	12		7-12y	female		T1D	0.0576923					T1D								12	T1DE1	NA/NA	EADB	0	0	0	1	0	SAMN46311827	PRJNA839725	EADB, Cat# 8566, RRID:SAMN46311827
8582	1		0-1y			No diabetes						No diabetes									No diabetes	NA/NA	EADB	0	0	0	1	1	SAMN46312140	PRJNA839725	EADB, Cat# 8582, RRID:SAMN46312140
8586	0.33		0-1y			No diabetes						No diabetes									No diabetes	NA/NA	EADB	0	0	0	1	1	SAMN46312141	PRJNA839725	EADB, Cat# 8586, RRID:SAMN46312141
8594	7		7-12y			No diabetes						No diabetes									No diabetes	NA/NA	EADB	0	0	0	0	1	SAMN46312143	PRJNA839725	EADB, Cat# 8594, RRID:SAMN46312143
8632	1		0-1y			No diabetes						No diabetes									No diabetes	NA/NA	EADB	0	0	0	0	1	SAMN46312147	PRJNA839725	EADB, Cat# 8632, RRID:SAMN46312147
8637	10		7-12y			No diabetes						No diabetes									No diabetes	NA/NA	EADB	0	0	0	1	1	SAMN46312148	PRJNA839725	EADB, Cat# 8637, RRID:SAMN46312148
8647	3.9		2-6y	female		T1D	0.115385					T1D								3	T1DE1	NA/NA	EADB	0	0	0	1	0	SAMN46311828	PRJNA839725	EADB, Cat# 8647, RRID:SAMN46311828
8651	6		2-6y			No diabetes						No diabetes									No diabetes	NA/NA	EADB	0	0	0	0	1	SAMN46312149	PRJNA839725	EADB, Cat# 8651, RRID:SAMN46312149
8680	8		7-12y			No diabetes						No diabetes									No diabetes	NA/NA	EADB	0	0	0	0	1	SAMN46312150	PRJNA839725	EADB, Cat# 8680, RRID:SAMN46312150
8708	12		7-12y			No diabetes						No diabetes									No diabetes	NA/NA	EADB	0	0	0	0	1	SAMN46312151	PRJNA839725	EADB, Cat# 8708, RRID:SAMN46312151
8793	9		7-12y			No diabetes						No diabetes									No diabetes	NA/NA	EADB	0	0	0	0	1	SAMN46312152	PRJNA839725	EADB, Cat# 8793, RRID:SAMN46312152
8869	8		7-12y	male		T1D	0.25					T1D								8	T1DE1	NA/NA	EADB	0	0	0	1	0	SAMN46311829	PRJNA839725	EADB, Cat# 8869, RRID:SAMN46311829
9072	11		7-12y	male		T1D	0.0384615					T1D								11	T1DE1	NA/NA	EADB	0	0	0	1	0	SAMN46311830	PRJNA839725	EADB, Cat# 9072, RRID:SAMN46311830
9256	2.66		2-6y	male		T1D	0.0384615					T1D								2	T1DE1	NA/NA	EADB	0	0	0	1	0	SAMN46311831	PRJNA839725	EADB, Cat# 9256, RRID:SAMN46311831
E124	17		13-17y	male		T1D	0.0192308					T1D								17	T1DE2	NA/NA	EADB	0	0	0	1	0	SAMN46311834	PRJNA839725	EADB, Cat# E124, RRID:SAMN46311834
E136	7.5		7-12y	male		T1D	0.00824176					T1D								7	T1DE1	NA/NA	EADB	0	0	0	2	0	SAMN46311836	PRJNA839725	EADB, Cat# E136, RRID:SAMN46311836
E168	18		≥18y	male		T1D	0					T1D								18	T1DE2	NA/NA	EADB	0	0	0	1	0	SAMN46311844	PRJNA839725	EADB, Cat# E168, RRID:SAMN46311844
E181	7		7-12y	female		T1D	0.0192308					T1D								7	T1DE1	NA/NA	EADB	0	0	0	1	0	SAMN46311846	PRJNA839725	EADB, Cat# E181, RRID:SAMN46311846
E190	12		7-12y	male		T1D	0					T1D								12	T1DE1	NA/NA	EADB	0	0	0	1	0	SAMN46311847	PRJNA839725	EADB, Cat# E190, RRID:SAMN46311847
E235	6		2-6y	male		T1D	0.0833333					T1D								6	T1DE1	NA/NA	EADB	0	0	0	1	0	SAMN46311856	PRJNA839725	EADB, Cat# E235, RRID:SAMN46311856
E236	7		7-12y	female		T1D	0.0833333					T1D								7	T1DE1	NA/NA	EADB	0	0	0	1	0	SAMN46311857	PRJNA839725	EADB, Cat# E236, RRID:SAMN46311857
E254	6		2-6y	female		T1D	0.0833333					T1D								6	T1DE1	NA/NA	EADB	0	0	0	1	0	SAMN46311860	PRJNA839725	EADB, Cat# E254, RRID:SAMN46311860
E260	15		13-17y	female		T1D	2					T1D								13	T1DE2	NA/NA	EADB	0	0	0	1	0	SAMN46311862	PRJNA839725	EADB, Cat# E260, RRID:SAMN46311862
E278	13		13-17y	female		T1D	0.166					T1D								13	T1DE2	NA/NA	EADB	0	0	0	1	0	SAMN46311867	PRJNA839725	EADB, Cat# E278, RRID:SAMN46311867
E308	3		2-6y	female		T1D	0.0833333					T1D								3	T1DE1	NA/NA	EADB	0	0	0	1	0	SAMN46311873	PRJNA839725	EADB, Cat# E308, RRID:SAMN46311873
E336	12		7-12y	female		T1D	0.166					T1D								12	T1DE1	NA/NA	EADB	0	0	0	1	0	SAMN46311877	PRJNA839725	EADB, Cat# E336, RRID:SAMN46311877
E375	11		7-12y	female		T1D	0.0137363					T1D								11	T1DE1	NA/NA	EADB	0	0	0	1	0	SAMN46311885	PRJNA839725	EADB, Cat# E375, RRID:SAMN46311885
E385	19		≥18y	female		T1D	1.5					T1D								17	T1DE2	NA/NA	EADB	0	0	0	1	0	SAMN46311888	PRJNA839725	EADB, Cat# E385, RRID:SAMN46311888
E396	14		13-17y			T1D	0.0027					T1D								14	T1DE2	NA/NA	EADB	0	0	0	1	0	SAMN46311893	PRJNA839725	EADB, Cat# E396, RRID:SAMN46311893
E405	8		7-12y	female		T1D	0.0192308					T1D								8	T1DE1	NA/NA	EADB	0	0	0	1	0	SAMN46311896	PRJNA839725	EADB, Cat# E405, RRID:SAMN46311896
E418	4		2-6y	male		T1D	0.0576923					T1D								4	T1DE1	NA/NA	EADB	0	0	0	1	0	SAMN46311899	PRJNA839725	EADB, Cat# E418, RRID:SAMN46311899
E421	12		7-12y	female		T1D	0.083					T1D								12	T1DE1	NA/NA	EADB	0	0	0	1	0	SAMN46311902	PRJNA839725	EADB, Cat# E421, RRID:SAMN46311902
E428	5		2-6y	male		T1D	0.0192308					T1D								5	T1DE1	NA/NA	EADB	0	0	0	1	0	SAMN46311904	PRJNA839725	EADB, Cat# E428, RRID:SAMN46311904
E432	2.9		2-6y	female		T1D	0.038					T1D								2	T1DE1	NA/NA	EADB	0	0	0	2	0	SAMN46311907	PRJNA839725	EADB, Cat# E432, RRID:SAMN46311907
E436	1.5		0-1y	female		T1D	0.0192308					T1D								1	T1DE1	NA/NA	EADB	0	0	0	1	0	SAMN46311909	PRJNA839725	EADB, Cat# E436, RRID:SAMN46311909
E438	13		13-17y	female		T1D	0.25					T1D								13	T1DE2	NA/NA	EADB	0	0	0	1	0	SAMN46311910	PRJNA839725	EADB, Cat# E438, RRID:SAMN46311910
E514	23		≥18y	male		T1D	0.0384615					T1D								23	T1DE2	NA/NA	EADB	0	0	0	1	0	SAMN46311916	PRJNA839725	EADB, Cat# E514, RRID:SAMN46311916
E534	20		≥18y	female		T1D	0					T1D								20	T1DE2	NA/NA	EADB	0	0	0	3	0	SAMN46311919	PRJNA839725	EADB, Cat# E534, RRID:SAMN46311919
E547	7		7-12y	female		T1D	0					T1D								7	T1DE1	NA/NA	EADB	0	0	0	1	0	SAMN46311924	PRJNA839725	EADB, Cat# E547, RRID:SAMN46311924
E552	12		7-12y	male		T1D	0.083					T1D								12	T1DE1	NA/NA	EADB	0	0	0	1	0	SAMN46311925	PRJNA839725	EADB, Cat# E552, RRID:SAMN46311925
E554	7		7-12y	male		T1D	0					T1D								7	T1DE1	NA/NA	EADB	0	0	0	1	0	SAMN46311926	PRJNA839725	EADB, Cat# E554, RRID:SAMN46311926
E555	22		≥18y	male		T1D	0					T1D								22	T1DE2	NA/NA	EADB	0	0	0	1	0	SAMN46311927	PRJNA839725	EADB, Cat# E555, RRID:SAMN46311927
E556	18		≥18y	male		T1D	0.33					T1D								18	T1DE2	NA/NA	EADB	0	0	0	1	0	SAMN46311928	PRJNA839725	EADB, Cat# E556, RRID:SAMN46311928
E560	42		≥18y	female		T1D	1.5					T1D								40	T1DE2	NA/NA	EADB	1	0	0	10	0	SAMN46311931	PRJNA839725	EADB, Cat# E560, RRID:SAMN46311931
E581	10		7-12y	female		T1D	0					T1D								10	T1DE1	NA/NA	EADB	0	0	0	2	0	SAMN46311936	PRJNA839725	EADB, Cat# E581, RRID:SAMN46311936
E582	10		7-12y	female		T1D	0					T1D								10	T1DE1	NA/NA	EADB	0	0	0	1	0	SAMN46311937	PRJNA839725	EADB, Cat# E582, RRID:SAMN46311937
PAN6	2.5		2-6y			No diabetes						No diabetes									No diabetes	NA/NA	EADB	0	0	0	0	1
PAN8	19		≥18y			No diabetes						No diabetes									No diabetes	NA/NA	EADB	0	0	0	1	0
SC110	34		≥18y	female		T1D	0.17					T1D								34	T1DE2	NA/NA	EADB	0	0	0	1	0	SAMN46311950	PRJNA839725	EADB, Cat# SC110, RRID:SAMN46311950
SC111	27		≥18y	female		T1D	3					T1D								24	T1DE2	NA/NA	EADB	0	0	0	1	0	SAMN46311951	PRJNA839725	EADB, Cat# SC111, RRID:SAMN46311951
SC113	27		≥18y	female		T1D	0					T1D								27	T1DE2	NA/NA	EADB	0	0	0	1	0	SAMN46311953	PRJNA839725	EADB, Cat# SC113, RRID:SAMN46311953
SC119	4		2-6y	female		T1D	0.038					T1D								4	T1DE1	NA/NA	EADB	0	0	0	1	0	SAMN46311957	PRJNA839725	EADB, Cat# SC119, RRID:SAMN46311957
SC120	17		13-17y	male		T1D	0					T1D								17	T1DE2	NA/NA	EADB	0	0	0	1	0
SC124	9		7-12y	male		T1D	0.0136986					T1D								9	T1DE1	NA/NA	EADB	0	0	0	2	0	SAMN46311958	PRJNA839725	EADB, Cat# SC124, RRID:SAMN46311958
SC18	18		≥18y	female		T1D	0.0384615					T1D								18	T1DE2	NA/NA	EADB	0	0	0	1	0	SAMN46311960	PRJNA839725	EADB, Cat# SC18, RRID:SAMN46311960
SC19	1.75		0-1y	female		T1D	0.0384615					T1D								1	T1DE1	NA/NA	EADB	0	0	0	1	0	SAMN46311961	PRJNA839725	EADB, Cat# SC19, RRID:SAMN46311961
SC36	6		2-6y	female		T1D	0.0961538					T1D								6	T1DE1	NA/NA	EADB	0	0	0	1	0	SAMN46311967	PRJNA839725	EADB, Cat# SC36, RRID:SAMN46311967
SC41	4		2-6y	female		T1D	0.0576923					T1D								4	T1DE1	NA/NA	EADB	0	0	0	1	0	SAMN46311970	PRJNA839725	EADB, Cat# SC41, RRID:SAMN46311970
SC57	18		≥18y	female		T1D	0.0192308					T1D								18	T1DE2	NA/NA	EADB	0	0	0	1	0	SAMN46311975	PRJNA839725	EADB, Cat# SC57, RRID:SAMN46311975
SC58	13		13-17y	female		T1D	0.0384615					T1D								13	T1DE2	NA/NA	EADB	0	0	0	1	0	SAMN46311976	PRJNA839725	EADB, Cat# SC58, RRID:SAMN46311976
SC76	20		≥18y	male		T1D	0.0576923					T1D								20	T1DE2	NA/NA	EADB	0	0	0	1	0	SAMN46311979	PRJNA839725	EADB, Cat# SC76, RRID:SAMN46311979
110118	46		≥18y	female	Caucasian	No diabetes						No diabetes									No diabetes	NA/NA	EUnPOD	1	1	1	0	0
120718	81		≥18y	female	Caucasian	T1D	45					T1D								36	T1DE2	NA/NA	EUnPOD	1	1	1	0	0
141117	49		≥18y	male	Caucasian	No diabetes						No diabetes									No diabetes	NA/NA	EUnPOD	1	1	1	0	0
181117	39		≥18y	male	Caucasian	No diabetes						No diabetes									No diabetes	NA/NA	EUnPOD	1	1	1	0	0
210518	44		≥18y	male	Caucasian	No diabetes						No diabetes									No diabetes	NA/NA	EUnPOD	1	1	1	0	0
300318	56		≥18y	female	Caucasian	No diabetes						No diabetes									No diabetes	NA/NA	EUnPOD	1	1	1	0	0
311017	54		≥18y	female	Caucasian	No diabetes						No diabetes									No diabetes	NA/NA	EUnPOD	1	1	1	0	0
4266	10		7-12y	male		T1D	0.058					T1D								10	T1DE1	NA/NA	EUnPOD	0	0	0	2	0	SAMN46311824	PRJNA839725	EADB, Cat# 4266, RRID:SAMN46311824
60217	39		≥18y	female	Caucasian	T1D	21					T1D								18	T1DE2	NA/NA	EUnPOD	1	1	1	0	0
11974		17				No diabetes						No diabetes									No diabetes	NA/NA	HDBR	0	0	0	0	1
13656		13				No diabetes						No diabetes									No diabetes	NA/NA	HDBR	0	0	0	0	1
1383		12				No diabetes						No diabetes									No diabetes	NA/NA	HDBR	0	0	0	0	1
14233		19				No diabetes						No diabetes									No diabetes	NA/NA	HDBR	0	0	0	0	1
14264		9				No diabetes						No diabetes									No diabetes	NA/NA	HDBR	0	0	0	0	1
14409		17				No diabetes						No diabetes									No diabetes	NA/NA	HDBR	0	0	0	0	1
14570		10				No diabetes						No diabetes									No diabetes	NA/NA	HDBR	0	0	0	0	1
14626		12				No diabetes						No diabetes									No diabetes	NA/NA	HDBR	0	0	0	0	1
1601		10				No diabetes						No diabetes									No diabetes	NA/NA	HDBR	0	0	0	0	1
1639		11				No diabetes						No diabetes									No diabetes	NA/NA	HDBR	0	0	0	0	1
BM04	5		2-6y	female	Caucasian	T1D	0.0191781					T1D								5	T1DE1	NA/NA	nPOD	0	0	0	1	0
BM05	5		2-6y	female	Caucasian	T1D	0.00821918					T1D								5	T1DE1	NA/NA	nPOD	0	0	0	1	0
BM08	11		7-12y	male	Caucasian	T1D	0					T1D								11	T1DE1	NA/NA	nPOD	0	0	0	1	0
BM10	0.916667		0-1y	female	Caucasian	T1D	0.00821918					T1D								0.916667	T1DE1	NA/NA	nPOD	0	0	0	1	0
BM13	9		7-12y	male	Caucasian	T1D	0					T1D								9	T1DE1	NA/NA	nPOD	0	0	0	1	0
BM15	0.916667		0-1y	female	Caucasian	T1D	0.0383562					T1D								0.916667	T1DE1	NA/NA	nPOD	0	0	0	1	0
6001	22		≥18y	male	Caucasian	No diabetes						No diabetes		1.58	526.667						No diabetes	NA/NA	nPOD	0	0	1	0	0	SAMN15879058	PRJNA662928	nPOD, Cat# nPOD_nPOD CaseID 6001, RRID:SAMN15879058
6009	45		≥18y	male	Caucasian	No diabetes						No diabetes		11.32	3773.33	0.171754	0.0165351	6.37783	2.5e-05		No diabetes	X/X	nPOD	1	0	0	0	0	SAMN15879066	PRJNA662928	nPOD, Cat# nPOD_nPOD CaseID 6009, RRID:SAMN15879066
6012	68		≥18y	female	Caucasian	No diabetes						No diabetes		2.97	990	0.228246	4.28828	9.06143	0.0368404		No diabetes	DR4/X	nPOD	0	0	2	0	0	SAMN15879069	PRJNA662928	nPOD, Cat# nPOD_nPOD CaseID 6012, RRID:SAMN15879069
6013	65		≥18y	male	Caucasian	No diabetes						No diabetes		2.8	933.333						No diabetes	X/X	nPOD	0	0	1	0	0	SAMN15879070	PRJNA662928	nPOD, Cat# nPOD_nPOD CaseID 6013, RRID:SAMN15879070
6017	59		≥18y	female	Caucasian	No diabetes						No diabetes		9.89	3296.67						No diabetes	X/X	nPOD	0	0	1	0	0	SAMN15879074	PRJNA662928	nPOD, Cat# nPOD_nPOD CaseID 6017, RRID:SAMN15879074
6019	42		≥18y	male	Caucasian	No diabetes						No diabetes	5.6	0.47	156.667						No diabetes	DR3/X	nPOD	0	0	1	0	0	SAMN15879076	PRJNA662928	nPOD, Cat# nPOD_nPOD CaseID 6019, RRID:SAMN15879076
6020	60		≥18y	male	Caucasian	No diabetes						No diabetes		2.82	940	0.226491	3.78416	6.0599	8.88e-06		No diabetes	X/X	nPOD	1	0	0	0	0	SAMN15879077	PRJNA662928	nPOD, Cat# nPOD_nPOD CaseID 6020, RRID:SAMN15879077
6021	72		≥18y	female	Hispanic/Latino	No diabetes						No diabetes		22.92	7640	0.253333	18.7566	11.2848	2.23161		No diabetes	DR3/X	nPOD	0	0	1	0	0	SAMN15879078	PRJNA662928	nPOD, Cat# nPOD_nPOD CaseID 6021, RRID:SAMN15879078
6027	18.8		≥18y	male	Caucasian	No diabetes (AAb+)		1	ZnT8A+	n		low_risk				0.221404	2.58947	7.75428	0.00146135		No diabetes (AAb+)	DR3/X	nPOD	0	0	1	0	0	SAMN15879084	PRJNA662928	nPOD, Cat# nPOD_nPOD CaseID 6027, RRID:SAMN15879084
6029	24		≥18y	female	Hispanic/Latino	No diabetes						No diabetes				0.234386	6.49226	10.7774	1.01658		No diabetes	DR4/X	nPOD	0	0	1	0	0	SAMN15879086	PRJNA662928	nPOD, Cat# nPOD_nPOD CaseID 6029, RRID:SAMN15879086
6030	30.1		≥18y	male	Caucasian	No diabetes						No diabetes		2.54	846.667	0.182281	0.0595146	6.6694	6.28e-05		No diabetes	X/X	nPOD	1	0	0	0	0	SAMN15879087	PRJNA662928	nPOD, Cat# nPOD_nPOD CaseID 6030, RRID:SAMN15879087
6034	32		≥18y	female	Caucasian	No diabetes						No diabetes		3.15	1050	0.241579	10.0911	11.3996	2.6341		No diabetes	X/X	nPOD	1	0	0	0	0	SAMN15879091	PRJNA662928	nPOD, Cat# nPOD_nPOD CaseID 6034, RRID:SAMN15879091
6035	32.1		≥18y	male	Caucasian	T1D	28					T1D		0.049	16.3333	0.320351	90.8848	16.4023	87.2681	4.1	T1DE1	DR3/DR4	nPOD	1	0	0	0	0	SAMN15879092	PRJNA662928	nPOD, Cat# nPOD_nPOD CaseID 6035, RRID:SAMN15879092
6041	26.3		≥18y	male	Caucasian	T1D	23					T1D		0.049	16.3333	0.254386	19.7101	13.8288	32.8696	3.3	T1DE1	DR4/X	nPOD	1	0	0	0	0	SAMN15879098	PRJNA662928	nPOD, Cat# nPOD_nPOD CaseID 6041, RRID:SAMN15879098
6045	26.4		≥18y	male	Caucasian	T1D	8					T1D		0.049	16.3333	0.260351	25.6434	12.8329	14.5483	18.4	T1DE2	DR3/X	nPOD	1	0	0	0	0	SAMN15879102	PRJNA662928	nPOD, Cat# nPOD_nPOD CaseID 6045, RRID:SAMN15879102
6046	18.8		≥18y	female	Caucasian	T1D	8					T1D		0.049	16.3333	0.261404	26.7794	15.1388	64.1376	10.8	T1DE1	DR4/X	nPOD	0	0	1	0	0	SAMN15879103	PRJNA662928	nPOD, Cat# nPOD_nPOD CaseID 6046, RRID:SAMN15879103
6047	7.8		7-12y	male	Caucasian	No diabetes						No diabetes	5.5	0.65	216.667	0.199474	0.377549	7.57809	0.000902391		No diabetes	X/X	nPOD	1	1	0	0	0	SAMN15879104	PRJNA662928	nPOD, Cat# nPOD_nPOD CaseID 6047, RRID:SAMN15879104
6048	30		≥18y	male	Caucasian	No diabetes						No diabetes		17.91	5970	0.179474	0.0427717	8.45734	0.00894734		No diabetes	DR4/X	nPOD	1	0	1	0	0	SAMN15879105	PRJNA662928	nPOD, Cat# nPOD_nPOD CaseID 6048, RRID:SAMN15879105
6049	15		13-17y	female	African Am	T1D	10					T1D		0.049	16.3333					5	T1DE1	DR4/X	nPOD	0	0	1	0	0	SAMN15879106	PRJNA662928	nPOD, Cat# nPOD_nPOD CaseID 6049, RRID:SAMN15879106
6051	20.3		≥18y	male	Caucasian	T1D	13					T1D		0.049	16.3333	0.259649	24.9003	11.3834	2.57392	7.3	T1DE1	DR3/X	nPOD	0	0	1	0	0	SAMN15879108	PRJNA662928	nPOD, Cat# nPOD_nPOD CaseID 6051, RRID:SAMN15879108
6055	27		≥18y	male	Caucasian	No diabetes						No diabetes		0.59	196.667	0.218246	2.02059	7.72452	0.00134814		No diabetes	X/X	nPOD	1	0	1	0	0	SAMN15879112	PRJNA662928	nPOD, Cat# nPOD_nPOD CaseID 6055, RRID:SAMN15879112
6060	24		≥18y	male	Caucasian	No diabetes						No diabetes		13.63	4543.33	0.234211	6.41894	10.4473	0.581446		No diabetes	X/X	nPOD	1	0	1	0	0	SAMN15879117	PRJNA662928	nPOD, Cat# nPOD_nPOD CaseID 6060, RRID:SAMN15879117
6064	19.6		≥18y	female	Caucasian	T1D	9					T1D		0.049	16.3333	0.284561	55.876	14.4288	47.0301	10.6	T1DE1	DR4/X	nPOD	0	1	0	0	0	SAMN15879121	PRJNA662928	nPOD, Cat# nPOD_nPOD CaseID 6064, RRID:SAMN15879121
6067	32.6		≥18y	female	Hispanic/Latino	T1D	8					T1D		0.049	16.3333	0.305789	80.2673	16.4023	87.2681	24.6	T1DE2	DR3/DR4	nPOD	0	1	0	0	0	SAMN15879124	PRJNA662928	nPOD, Cat# nPOD_nPOD CaseID 6067, RRID:SAMN15879124
6070	22.6		≥18y	female	Caucasian	T1D	7					T1D		0.049	16.3333	0.255263	20.5266	14.7605	55.1507	15.6	T1DE2	X/X	nPOD	0	2	1	0	0	SAMN15879127	PRJNA662928	nPOD, Cat# nPOD_nPOD CaseID 6070, RRID:SAMN15879127
6073	19.2		≥18y	male	Caucasian	No diabetes						No diabetes		0.69	230	0.216491	1.75308	9.50361	0.0956033		No diabetes	NA/NA	nPOD	0	0	1	0	0	SAMN15879130	PRJNA662928	nPOD, Cat# nPOD_nPOD CaseID 6073, RRID:SAMN15879130
6076	25.8		≥18y	male	Caucasian	T1D	15					T1D	8.2	0.049	16.3333					10.8	T1DE1	DR3/DR4	nPOD	0	1	0	0	0	SAMN15879133	PRJNA662928	nPOD, Cat# nPOD_nPOD CaseID 6076, RRID:SAMN15879133
6077	32.9		≥18y	female	Caucasian	T1D	19					T1D	12.4	0.049	16.3333	0.314211	87.0812	14.8023	56.1647	13.9	T1DE2	DR3/DR4	nPOD	0	1	0	0	0	SAMN15879134	PRJNA662928	nPOD, Cat# nPOD_nPOD CaseID 6077, RRID:SAMN15879134
6079	11.1		7-12y	female	Caucasian	T1D	8					T1D		0.049	16.3333	0.267368	33.6565	13.5148	26.2179	3.1	T1DE1	DR3/X	nPOD	0	0	1	0	0	SAMN15879136	PRJNA662928	nPOD, Cat# nPOD_nPOD CaseID 6079, RRID:SAMN15879136
6080	69.2		≥18y	female	Caucasian	No diabetes (AAb+)		2	GADA+ mIAA+	n		low_risk		1.84	613.333	0.222632	2.84428	12.7448	13.3454		No diabetes (AAb+)	DR4/X	nPOD	0	2	0	0	0	SAMN15879137	PRJNA662928	nPOD, Cat# nPOD_nPOD CaseID 6080, RRID:SAMN15879137
6083	15.2		13-17y	female	Caucasian	T1D	11					T1D		0.049	16.3333	0.297719	72.0325	13.8723	33.8409	4.2	T1DE1	DR3/DR4	nPOD	0	0	1	0	0	SAMN15879140	PRJNA662928	nPOD, Cat# nPOD_nPOD CaseID 6083, RRID:SAMN15879140
6084	14.2		13-17y	male	Caucasian	T1D	4					T1D		0.049	16.3333	0.293509	67.1585	15.1723	64.9029	10.2	T1DE1	DR3/DR4	nPOD	0	1	0	0	0	SAMN15879141	PRJNA662928	nPOD, Cat# nPOD_nPOD CaseID 6084, RRID:SAMN15879141
6087	17.5		13-17y	male	Caucasian	T1D	4					T1D		0.049	16.3333					13.5	T1DE2	DR3/DR4	nPOD	1	0	0	0	0	SAMN15879144	PRJNA662928	nPOD, Cat# nPOD_nPOD CaseID 6087, RRID:SAMN15879144
6088	31.2		≥18y	male	Caucasian	T1D	5					T1D		0.049	16.3333	0.253509	18.9135	12.8648	15.0009	26.2	T1DE2	DR3/X	nPOD	0	1	0	0	0	SAMN15879145	PRJNA662928	nPOD, Cat# nPOD_nPOD CaseID 6088, RRID:SAMN15879145
6089	14.3		13-17y	male	Caucasian	T1D	8					T1D	10.4	0.049	16.3333	0.287018	59.0647	13.8088	32.4261	6.3	T1DE1	DR4/X	nPOD	1	0	0	0	0	SAMN15879146	PRJNA662928	nPOD, Cat# nPOD_nPOD CaseID 6089, RRID:SAMN15879146
6090	2.2		2-6y	male	Hispanic/Latino	No diabetes (AAb+)		1	GADA+	n		low_risk		5.34	1780	0.224737	3.32949	11.8514	4.84938		No diabetes (AAb+)	DR4/X	nPOD	0	0	1	0	0	SAMN15879147	PRJNA662928	nPOD, Cat# nPOD_nPOD CaseID 6090, RRID:SAMN15879147
6091	27.1		≥18y	male	Caucasian	No diabetes						No diabetes	6.3	7.71	2570	0.169123	0.0117915	8.83219	0.0218646		No diabetes	X/X	nPOD	1	0	1	0	0	SAMN15879148	PRJNA662928	nPOD, Cat# nPOD_nPOD CaseID 6091, RRID:SAMN15879148
6097	43.1		≥18y	female	Caucasian	No diabetes						No diabetes	7.1	16.76	5586.67	0.224386	3.24419	10.8155	1.08168		No diabetes	X/X	nPOD	1	0	2	0	0	SAMN15879154	PRJNA662928	nPOD, Cat# nPOD_nPOD CaseID 6097, RRID:SAMN15879154
6102	45.1		≥18y	female	Caucasian	No diabetes						No diabetes	6.1	0.55	183.333	0.279474	49.1721	12.7766	13.7709		No diabetes	DR3/DR4	nPOD	0	2	4	0	0	SAMN15879159	PRJNA662928	nPOD, Cat# nPOD_nPOD CaseID 6102, RRID:SAMN15879159
6104	41		≥18y	male	Caucasian	No diabetes						No diabetes		20.55	6850	0.231754	5.45879	11.7768	4.40477		No diabetes	X/X	nPOD	1	1	1	0	0	SAMN15879161	PRJNA662928	nPOD, Cat# nPOD_nPOD CaseID 6104, RRID:SAMN15879161
6134	26.7		≥18y	male	Caucasian	No diabetes						No diabetes		3.59	1196.67	0.220702	2.45264	11.7068	4.01817		No diabetes	X/X	nPOD	1	0	1	0	0	SAMN15879191	PRJNA662928	nPOD, Cat# nPOD_nPOD CaseID 6134, RRID:SAMN15879191
6135	43.5		≥18y	male	Caucasian	T1D	21					T1D		0.049	16.3333	0.252456	17.9842	11.8705	4.96868	22.5	T1DE2	X/X	nPOD	0	0	1	0	0	SAMN15879192	PRJNA662928	nPOD, Cat# nPOD_nPOD CaseID 6135, RRID:SAMN15879192
6140	38		≥18y	male	Caucasian	No diabetes						No diabetes	6	11.1	3700	0.264561	30.3324	10.8148	1.08049		No diabetes	DR3/X	nPOD	1	1	1	0	0	SAMN15879197	PRJNA662928	nPOD, Cat# nPOD_nPOD CaseID 6140, RRID:SAMN15879197
6143	32.6		≥18y	female	Caucasian	T1D	7					T1D		0.049	16.3333	0.277544	46.6251	12.9366	16.0533	25.6	T1DE2	DR3/DR4	nPOD	0	0	1	0	0	SAMN15879200	PRJNA662928	nPOD, Cat# nPOD_nPOD CaseID 6143, RRID:SAMN15879200
6151	30		≥18y	male	Caucasian	No diabetes (AAb+)		1	GADA+	n		low_risk		5.49	1830						No diabetes (AAb+)	X/X	nPOD	0	1	0	0	0	SAMN15879207	PRJNA662928	nPOD, Cat# nPOD_nPOD CaseID 6151, RRID:SAMN15879207
6153	15.2		13-17y	male	Hispanic/Latino	No diabetes						No diabetes	5.5	8.38	2793.33	0.267193	33.4446	11.6488	3.71911		No diabetes	DR4/X	nPOD	0	1	0	0	0	SAMN15879209	PRJNA662928	nPOD, Cat# nPOD_nPOD CaseID 6153, RRID:SAMN15879209
6154	48.5		≥18y	female	Caucasian	No diabetes (AAb+)		1	GADA+	n		low_risk		0.049	16.3333	0.205789	0.690353	7.55672	0.000850486		No diabetes (AAb+)	X/X	nPOD	0	0	1	0	0	SAMN15879210	PRJNA662928	nPOD, Cat# nPOD_nPOD CaseID 6154, RRID:SAMN15879210
6158	40.3		≥18y	male	Caucasian	No diabetes (AAb+)		2	GADA+ mIAA+	n		low_risk	5.6	0.51	170	0.223509	3.03879	12.6042	11.572		No diabetes (AAb+)	DR4/X	nPOD	1	2	2	0	0	SAMN15879214	PRJNA662928	nPOD, Cat# nPOD_nPOD CaseID 6158, RRID:SAMN15879214
6160	22.1		≥18y	male	Caucasian	No diabetes						No diabetes	5.2	0.4	133.333	0.207895	0.836731	9.02681	0.0340896		No diabetes	NA/NA	nPOD	1	0	0	0	0	SAMN15879216	PRJNA662928	nPOD, Cat# nPOD_nPOD CaseID 6160, RRID:SAMN15879216
6167	37		≥18y	male	Caucasian	No diabetes (AAb+)		2	IA2A+ ZnT8A+	n		low_risk		5.43	1810	0.266842	33.0224	11.158	1.84837		No diabetes (AAb+)	DR4/X	nPOD	1	1	2	0	0	SAMN15879223	PRJNA662928	nPOD, Cat# nPOD_nPOD CaseID 6167, RRID:SAMN15879223
6171	4.4		2-6y	female	Caucasian	No diabetes (AAb+)		1	GADA+	n		low_risk		8.95	2983.33	0.276316	45.0108	13.5437	26.7994		No diabetes (AAb+)	DR3/DR3	nPOD	0	2	1	0	0	SAMN15879227	PRJNA662928	nPOD, Cat# nPOD_nPOD CaseID 6171, RRID:SAMN15879227
6180	27.1		≥18y	male	Caucasian	T1D	11					T1D		0.049	16.3333	0.264386	30.1296	12.1648	7.12017	16.1	T1DE2	DR3/X	nPOD	0	0	1	0	0	SAMN15879236	PRJNA662928	nPOD, Cat# nPOD_nPOD CaseID 6180, RRID:SAMN15879236
6184	47.6		≥18y	female	Hispanic/Latino	No diabetes (AAb+)		1	GADA+	n		low_risk		3.42	1140	0.292807	66.3137	14.5453	49.8838		No diabetes (AAb+)	DR4/DR4	nPOD	0	0	2	0	0	SAMN15879240	PRJNA662928	nPOD, Cat# nPOD_nPOD CaseID 6184, RRID:SAMN15879240
6195	19.3		≥18y	male	Caucasian	T1D	5					T1D		0.049	16.3333	0.215263	1.58435	11.1314	1.77574	14.3	T1DE2	DR4/X	nPOD	1	0	2	0	0	SAMN15879251	PRJNA662928	nPOD, Cat# nPOD_nPOD CaseID 6195, RRID:SAMN15879251
6196	26.5		≥18y	female	African Am	T1D	15					T1D		0.48	160	0.242281	10.508	10.2448	0.405194	11.5	T1DE1	X/X	nPOD	0	0	1	0	0	SAMN15879252	PRJNA662928	nPOD, Cat# nPOD_nPOD CaseID 6196, RRID:SAMN15879252
6197	22		≥18y	male	African Am	No diabetes (AAb+)		2	GADA+ IA2A+	y	y	high_risk	5.5	17.48	5826.67	0.244737	12.065	12.68	12.5061		No diabetes (AAb+)	DR3/X	nPOD	1	1	2	0	0	SAMN15879253	PRJNA662928	nPOD, Cat# nPOD_nPOD CaseID 6197, RRID:SAMN15879253
6209	5		2-6y	female	Caucasian	T1D	0.25					T1D		0.1	33.3333	0.308596	82.7471	14.8823	58.0959	4.75	T1DE1	DR3/DR4	nPOD	0	2	0	0	0	SAMN15879265	PRJNA662928	nPOD, Cat# nPOD_nPOD CaseID 6209, RRID:SAMN15879265
6211	24		≥18y	female	African Am	T1D	4					T1D	10.5	0.049	16.3333	0.241404	9.9888	9.32558	0.0656673	20	T1DE2	X/X	nPOD	0	0	1	0	0	SAMN15879267	PRJNA662928	nPOD, Cat# nPOD_nPOD CaseID 6211, RRID:SAMN15879267
6212	20		≥18y	male	Caucasian	T1D	5					T1D	6.4	0.049	16.3333	0.229825	4.78714	9.59258	0.114861	15	T1DE2	X/X	nPOD	0	1	1	0	0	SAMN15879268	PRJNA662928	nPOD, Cat# nPOD_nPOD CaseID 6212, RRID:SAMN15879268
6227	17		13-17y	female	Caucasian	No diabetes						No diabetes		2.75	916.667	0.250526	16.3565	13.0483	17.7863		No diabetes	DR4/X	nPOD	0	0	1	0	0	SAMN15879283	PRJNA662928	nPOD, Cat# nPOD_nPOD CaseID 6227, RRID:SAMN15879283
6228	13		13-17y	male	Caucasian	T1D	0					T1D	13.3	0.1	33.3333	0.322456	91.9759	15.6123	74.3219	13	T1DE2	DR3/DR4	nPOD	0	2	0	0	0	SAMN15879284	PRJNA662928	nPOD, Cat# nPOD_nPOD CaseID 6228, RRID:SAMN15879284
6229	31		≥18y	female	Caucasian	No diabetes						No diabetes	5.5	6.23	2076.67	0.232281	5.65434	12.04	6.13347		No diabetes	X/X	nPOD	0	0	1	0	0	SAMN15879285	PRJNA662928	nPOD, Cat# nPOD_nPOD CaseID 6229, RRID:SAMN15879285
6232	14		13-17y	female	Caucasian	No diabetes						No diabetes		19.5	6500	0.138772	0.000141465	8.71305	0.0165489		No diabetes	X/X	nPOD	0	0	1	0	0	SAMN15879288	PRJNA662928	nPOD, Cat# nPOD_nPOD CaseID 6232, RRID:SAMN15879288
6238	20		≥18y	male	African Am	No diabetes						No diabetes		1.17	390	0.216316	1.72807	8.10634	0.00370237		No diabetes	DR3/X	nPOD	1	1	1	0	0	SAMN15879294	PRJNA662928	nPOD, Cat# nPOD_nPOD CaseID 6238, RRID:SAMN15879294
6245	22		≥18y	male	Caucasian	T1D	7					T1D		0.049	16.3333	0.287719	59.9658	13.4623	25.176	15	T1DE2	DR3/X	nPOD	0	0	1	0	0	SAMN15879301	PRJNA662928	nPOD, Cat# nPOD_nPOD CaseID 6245, RRID:SAMN15879301
6254	38		≥18y	male	Caucasian	No diabetes						No diabetes	5.3	6.43	2143.33						No diabetes	DR3/X	nPOD	1	1	1	0	0	SAMN15879310	PRJNA662928	nPOD, Cat# nPOD_nPOD CaseID 6254, RRID:SAMN15879310
6264	12		7-12y	female	Caucasian	T1D	9					T1D	8.9	0.049	16.3333	0.281053	51.2591	14.1323	39.8625	3	T1DE1	DR3/DR4	nPOD	0	1	0	0	0	SAMN15879318	PRJNA662928	nPOD, Cat# nPOD_nPOD CaseID 6264, RRID:SAMN15879318
6267	23		≥18y	female	Caucasian	No diabetes (AAb+)		2	GADA+ IA2A+	y	y	high_risk	5	16.59	5530	0.291579	64.8157	13.7453	31.0329		No diabetes (AAb+)	DR4/DR4	nPOD	2	2	1	0	0	SAMN15879321	PRJNA662928	nPOD, Cat# nPOD_nPOD CaseID 6267, RRID:SAMN15879321
6271	17		13-17y	male	Caucasian	No diabetes						No diabetes		11.47	3823.33	0.237018	7.67155	7.90681	0.0021981		No diabetes	X/X	nPOD	0	1	0	0	0	SAMN15879325	PRJNA662928	nPOD, Cat# nPOD_nPOD CaseID 6271, RRID:SAMN15879325
6278	12		7-12y	female	African Am	No diabetes						No diabetes	6.3	4.54	1513.33	0.221579	2.62466	6.76726	8.49e-05		No diabetes	X/X	nPOD	1	1	1	0	0	SAMN15879332	PRJNA662928	nPOD, Cat# nPOD_nPOD CaseID 6278, RRID:SAMN15879332
6299	32		≥18y	male	Caucasian	T1D	23					T1D		0.049	16.3333	0.320175	90.7891	15.9423	80.4071	9	T1DE1	DR3/DR4	nPOD	1	0	0	0	0	SAMN15879353	PRJNA662928	nPOD, Cat# nPOD_nPOD CaseID 6299, RRID:SAMN15879353
6301	26		≥18y	male	African Am	No diabetes (AAb+)		1	GADA+	n		low_risk	5.5	3.92	1306.67	0.197018	0.295352	5.61037	1.92e-06		No diabetes (AAb+)	X/X	nPOD	0	1	0	0	0	SAMN15879355	PRJNA662928	nPOD, Cat# nPOD_nPOD CaseID 6301, RRID:SAMN15879355
6302	38.5		≥18y	male	African Am	T1D	32.5					T1D	8.2	0.17	56.6667	0.299298	73.7652	14.5623	50.301	6	T1DE1	DR3/DR4	nPOD	0	1	0	0	0	SAMN15879356	PRJNA662928	nPOD, Cat# nPOD_nPOD CaseID 6302, RRID:SAMN15879356
6306	19		≥18y	male	Caucasian	T1D	5					T1D	10.1	0.019	6.33333	0.302105	76.704	16.0623	82.3829	14	T1DE2	DR3/DR4	nPOD	0	0	1	0	0	SAMN15879360	PRJNA662928	nPOD, Cat# nPOD_nPOD CaseID 6306, RRID:SAMN15879360
6307	45		≥18y	female	Caucasian	T1D	10					T1D		0.049	16.3333	0.299825	74.3304	16.2837	85.6839	35	T1DE2	DR3/DR3	nPOD	0	1	0	0	0	SAMN15879361	PRJNA662928	nPOD, Cat# nPOD_nPOD CaseID 6307, RRID:SAMN15879361
6310	28		≥18y	female	Hispanic/Latino	No diabetes (AAb+)		1	GADA+	y		low_risk		10.54	3513.33						No diabetes (AAb+)	X/X	nPOD	0	1	0	0	0	SAMN15879364	PRJNA662928	nPOD, Cat# nPOD_nPOD CaseID 6310, RRID:SAMN15879364
6314	21		≥18y	male	Caucasian	No diabetes (AAb+)		1	GADA+	n		low_risk		1.49	496.667	0.256842	22.046	14.5148	49.1363		No diabetes (AAb+)	DR4/X	nPOD	0	0	1	0	0	SAMN15879368	PRJNA662928	nPOD, Cat# nPOD_nPOD CaseID 6314, RRID:SAMN15879368
6323	22		≥18y	female	Caucasian	T1D	6					T1D	6.6	0.019	6.33333	0.293333	66.9481	15.1123	63.5253	16	T1DE2	DR3/DR4	nPOD	0	0	1	0	0	SAMN15879377	PRJNA662928	nPOD, Cat# nPOD_nPOD CaseID 6323, RRID:SAMN15879377
6325	20		≥18y	female	African Am	T1D	6					T1D		0.14	46.6667	0.251228	16.937	9.09734	0.0399101	14	T1DE2	DR4/X	nPOD	0	0	1	0	0	SAMN15879379	PRJNA662928	nPOD, Cat# nPOD_nPOD CaseID 6325, RRID:SAMN15879379
6328	39		≥18y	male	Hispanic/Latino	T1D	20					T1D	8.7	0.019	6.33333	0.299298	73.7652	15.7523	77.0169	19	T1DE2	DR3/X	nPOD	0	0	1	0	0	SAMN15879382	PRJNA662928	nPOD, Cat# nPOD_nPOD CaseID 6328, RRID:SAMN15879382
6337	20.6		≥18y	female	Caucasian	T1D	5					T1D	12.5	0.019	6.33333	0.269474	36.2382	11.5848	3.41061	15.6	T1DE2	DR3/X	nPOD	0	0	1	0	0	SAMN15879391	PRJNA662928	nPOD, Cat# nPOD_nPOD CaseID 6337, RRID:SAMN15879391
6339	23.3		≥18y	male	Caucasian	No diabetes						No diabetes	5.3	10.56	3520	0.269298	36.0205	12.4548	9.87777		No diabetes	DR3/X	nPOD	1	0	1	0	0	SAMN15879393	PRJNA662928	nPOD, Cat# nPOD_nPOD CaseID 6339, RRID:SAMN15879393
6347	8.5		7-12y	male	Caucasian	No diabetes (AAb+)		1	mIAA+	n		low_risk		3.26	1086.67	0.168421	0.0107618	7.94363	0.00242271		No diabetes (AAb+)	X/X	nPOD	1	1	1	0	0	SAMN15879401	PRJNA662928	nPOD, Cat# nPOD_nPOD CaseID 6347, RRID:SAMN15879401
6362	24.9		≥18y	male	Caucasian	T1D	0					T1D	10	0.38	126.667	0.257193	22.3922	13.7748	31.6774	24.9	T1DE2	DR3/X	nPOD	1	1	1	0	0	SAMN15879415	PRJNA662928	nPOD, Cat# nPOD_nPOD CaseID 6362, RRID:SAMN15879415
6367	24		≥18y	male	Caucasian	T1D	2					T1D	8.8	0.39	130	0.272281	39.7783	12.9346	16.0239	22	T1DE2	DR4/X	nPOD	1	0	2	0	0	SAMN15879420	PRJNA662928	nPOD, Cat# nPOD_nPOD CaseID 6367, RRID:SAMN15879420
6368	38.3		≥18y	male	Caucasian	No diabetes						No diabetes	5.2	3.05	1016.67	0.28193	52.4173	13.3388	22.8175		No diabetes	DR4/X	nPOD	1	0	1	0	0	SAMN15879421	PRJNA662928	nPOD, Cat# nPOD_nPOD CaseID 6368, RRID:SAMN15879421
6375	28.7		≥18y	male	Caucasian	No diabetes						No diabetes	5.7	17.32	5773.33	0.264561	30.3324	13.3733	23.4633		No diabetes	DR4/X	nPOD	1	1	1	0	0	SAMN15879428	PRJNA662928	nPOD, Cat# nPOD_nPOD CaseID 6375, RRID:SAMN15879428
6380	11.6		7-12y	female	African Am	T1D	0					T1D	13.5	0.22	73.3333	0.252632	18.1371	11.6729	3.84125	11.6	T1DE1	DR3/X	nPOD	1	1	1	0	0	SAMN15879433	PRJNA662928	nPOD, Cat# nPOD_nPOD CaseID 6380, RRID:SAMN15879433
6388	25.2		≥18y	female	Hispanic/Latino	No diabetes (AAb+)		2	GADA+ mIAA+	n		low_risk	5.7	1.38	460	0.218596	2.07805	11.4948	3.01243		No diabetes (AAb+)	DR4/X	nPOD	1	1	1	0	0	SAMN15879441	PRJNA662928	nPOD, Cat# nPOD_nPOD CaseID 6388, RRID:SAMN15879441
6396	17.1		13-17y	female	Caucasian	T1D	2					T1D	13.4	0.06	20	0.259298	24.5331	11.2912	2.25236	15.1	T1DE2	DR3/X	nPOD	0	0	1	0	0	SAMN15879449	PRJNA662928	nPOD, Cat# nPOD_nPOD CaseID 6396, RRID:SAMN15879449
6400	25.15		≥18y	male	Hispanic/Latino	No diabetes (AAb+)		1	GADA+	n		low_risk	5.5	4.17	1390	0.248772	14.9626	10.3356	0.47725		No diabetes (AAb+)	DR4/X	nPOD	1	1	1	0	0	SAMN15879453	PRJNA662928	nPOD, Cat# nPOD_nPOD CaseID 6400, RRID:SAMN15879453
6401	25.07		≥18y	female	Hispanic/Latino	No diabetes						No diabetes	5.8	12.81	4270	0.231579	5.3948	8.9999	0.0320851		No diabetes	X/X	nPOD	1	1	1	0	0	SAMN15879454	PRJNA662928	nPOD, Cat# nPOD_nPOD CaseID 6401, RRID:SAMN15879454
6405	29.1		≥18y	female	Hispanic/Latino	T1D	0.6					T1D	7	1.84	613.333	0.291053	64.1664	14.0523	37.9761	28.5	T1DE2	DR3/DR4	nPOD	0	1	1	0	0	SAMN15879458	PRJNA662928	nPOD, Cat# nPOD_nPOD CaseID 6405, RRID:SAMN15879458
6413	10.1		7-12y	female	Caucasian	No diabetes						No diabetes	5.6	5.27	1756.67	0.261404	26.7794	14.2548	42.7973		No diabetes	DR3/X	nPOD	1	1	1	0	0	SAMN15879466	PRJNA662928	nPOD, Cat# nPOD_nPOD CaseID 6413, RRID:SAMN15879466
6421	6.73		2-6y	male	Hispanic/Latino	No diabetes (AAb+)		1	GADA+	n		low_risk	5.6	1.84	613.333	0.23193	5.52337	10.961	1.36488		No diabetes (AAb+)	X/X	nPOD	2	2	2	0	0	SAMN15879474	PRJNA662928	nPOD, Cat# nPOD_nPOD CaseID 6421, RRID:SAMN15879474
6424	17.65		13-17y	male	Caucasian	No diabetes (AAb+)		2	GADA+ mIAA+	n		low_risk	5.8	6.97	2323.33	0.295088	69.0268	15.6823	75.6896		No diabetes (AAb+)	DR3/DR4	nPOD	2	2	2	0	0	SAMN15879477	PRJNA662928	nPOD, Cat# nPOD_nPOD CaseID 6424, RRID:SAMN15879477
6429	22.1		≥18y	male	African Am	No diabetes (AAb+)		2	GADA+ mIAA+	n		low_risk	5.5	2.25	750						No diabetes (AAb+)	DR3/X	nPOD	3	3	3	0	0	SAMN15879482	PRJNA662928	nPOD, Cat# nPOD_nPOD CaseID 6429, RRID:SAMN15879482
6433	23.96		≥18y	male	Hispanic/Latino	No diabetes (AAb+)		1	GADA+	n		low_risk	5.3	4.44	1480						No diabetes (AAb+)	X/X	nPOD	2	2	2	0	0	SAMN15879486	PRJNA662928	nPOD, Cat# nPOD_nPOD CaseID 6433, RRID:SAMN15879486
6437	24.73		≥18y	male	Caucasian	No diabetes (AAb+)		1	GADA+	n		low_risk	5.7	6.23	2076.67						No diabetes (AAb+)	DR3/X	nPOD	2	2	2	0	0	SAMN15879490	PRJNA662928	nPOD, Cat# nPOD_nPOD CaseID 6437, RRID:SAMN15879490
6450	22		≥18y	female	Caucasian	No diabetes (AAb+)		2	GADA+ ZnT8A+	y	y	high_risk	5.7	5.47	1823.33	0.284211	55.4169	13.6437	28.863		No diabetes (AAb+)	DR3/DR3	nPOD	2	2	2	0	0	SAMN15879503	PRJNA662928	nPOD, Cat# nPOD_nPOD CaseID 6450, RRID:SAMN15879503
6456	30.49		≥18y	female	African Am	T1D	0					T1D	6.8	10.33	3443.33					30.49	T1DE2	X/X	nPOD	1	1	2	0	0	SAMN15879509	PRJNA662928	nPOD, Cat# nPOD_nPOD CaseID 6456, RRID:SAMN15879509
6480	17.18		13-17y	male	Caucasian	T1D	2.5					T1D	10.2	0.13	43.3333					14.68	T1DE2	DR4/X	nPOD	0	0	1	0	0	SAMN15879533	PRJNA662928	nPOD, Cat# nPOD_nPOD CaseID 6480, RRID:SAMN15879533
6483	30.46		≥18y	female	Caucasian	No diabetes (AAb+)		1	GADA+	n		low_risk	5.5	2.21	736.667	0.250877	16.6451	10.9011	1.24141		No diabetes (AAb+)	DR3/X	nPOD	1	1	1	0	0	SAMN15879536	PRJNA662928	nPOD, Cat# nPOD_nPOD CaseID 6483, RRID:SAMN15879536
6494	8.83		7-12y	male	African American	No diabetes (AAb+)		1	mIAA+	n		low_risk	4.9	5.83		0.216316	1.72807	6.31778	2.07e-05		No diabetes (AAb+)	NA/NA	nPOD	1	1	1	0	0	SAMN15879547	PRJNA662928	nPOD, Cat# nPOD_nPOD CaseID 6494, RRID:SAMN15879547
6496	26.11		≥18y	male	African Am	No diabetes (AAb+)		1	GADA+	n		low_risk	5.7	1.48	493.333	0.237018	7.67155	9.81311	0.178863		No diabetes (AAb+)	X/X	nPOD	1	1	1	0	0	SAMN15879549	PRJNA662928	nPOD, Cat# nPOD_nPOD CaseID 6496, RRID:SAMN15879549
6505	20.59		≥18y	female	Hispanic/Latino	No diabetes (AAb+)		2	GADA+ mIAA+	y	y	high_risk	5.1	20.8		0.283509	54.4964	15.0746	62.6516		No diabetes (AAb+)	NA/NA	nPOD	1	1	1	0	0	SAMN15879558	PRJNA662928	nPOD, Cat# nPOD_nPOD CaseID 6505, RRID:SAMN15879558
6512	30.59		≥18y	female	Caucasian	No diabetes (AAb+)		3	IA2A+ mIAA+ ZnT8A+	n		low_risk	5.2	3.2		0.258596	23.8075	12.7186	13.0012		No diabetes (AAb+)	NA/NA	nPOD	1	1	1	0	0	SAMN15879564	PRJNA662928	nPOD, Cat# nPOD_nPOD CaseID 6512, RRID:SAMN15879564
6517	22.14		≥18y	male	Caucasian	No diabetes (AAb+)		1	GADA+	n		low_risk	5.6	9.74		0.164386	0.00630048	7.18809	0.000298259		No diabetes (AAb+)	NA/NA	nPOD	1	1	1	0	0	SAMN18053201	PRJNA662928	nPOD, Cat# nPOD_nPOD CaseID 6517, RRID:SAMN18053201
6518	21.86		≥18y	male	Caucasian	No diabetes (AAb+)		1	GADA+	n		low_risk	6	10.93		0.232456	5.72074	11.461	2.87341		No diabetes (AAb+)	NA/NA	nPOD	1	1	1	0	0	SAMN25652247	PRJNA662928	nPOD, Cat# nPOD_nPOD CaseID 6518, RRID:SAMN25652247
6521	19.77		≥18y	male	Hispanic/Latino	No diabetes (AAb+)		3	GADA+ IA2A+ ZnT8A+	y	y	high_risk	5.8	7.44		0.296316	70.4471	15.3323	68.4777		No diabetes (AAb+)	NA/NA	nPOD	1	1	1	0	0	SAMN18053204	PRJNA662928	nPOD, Cat# nPOD_nPOD CaseID 6521, RRID:SAMN18053204
6532	20.04		≥18y	male	Hispanic/Latino	No diabetes (AAb+)		1	GADA+	n		low_risk	5.9	22.12		0.22386	3.11962	10.3336	0.475517		No diabetes (AAb+)	NA/NA	nPOD	1	1	1	0	0	SAMN18053214	PRJNA662928	nPOD, Cat# nPOD_nPOD CaseID 6532, RRID:SAMN18053214
6538	19.14		≥18y	male	Caucasian	No diabetes (AAb+)		1	GADA+	n		low_risk	5.8	11.33							No diabetes (AAb+)	NA/NA	nPOD	1	1	1	0	0	SAMN25652249	PRJNA662928	nPOD, Cat# nPOD_nPOD CaseID 6538, RRID:SAMN25652249
6549	4.22		2-6y	male	Caucasian	No diabetes (AAb+)		2	GADA+ mIAA+	n		low_risk	6.2	1.17							No diabetes (AAb+)	NA/NA	nPOD	1	1	1	0	0	SAMN25652260	PRJNA662928	nPOD, Cat# nPOD_nPOD CaseID 6549, RRID:SAMN25652260
6553	12.34		7-12y	female	Hispanic/Latino	No diabetes (AAb+)		1	mIAA+	n		low_risk	8.4	4.62							No diabetes (AAb+)	NA/NA	nPOD	1	1	1	0	0	SAMN30386843	PRJNA662928	nPOD, Cat# nPOD_nPOD CaseID 6553, RRID:SAMN30386843
6558	21.69		≥18y	female	African American	No diabetes (AAb+)		1	GADA+	n		low_risk	4.4	8.03		0.256491	21.7029	9.54115	0.103336		No diabetes (AAb+)	NA/NA	nPOD	1	1	1	0	0	SAMN30386847	PRJNA662928	nPOD, Cat# nPOD_nPOD CaseID 6558, RRID:SAMN30386847
6562	29.77		≥18y	female	Caucasian	No diabetes (AAb+)		1	GADA+	n		low_risk	5.6	13.19		0.232456	5.72074	9.53143	0.101281		No diabetes (AAb+)	NA/NA	nPOD	1	1	1	0	0	SAMN30386850	PRJNA662928	nPOD, Cat# nPOD_nPOD CaseID 6562, RRID:SAMN30386850
6567	52.83		≥18y	male	Caucasian	No diabetes (AAb+)		1	GADA+	n		low_risk	5.3	8.32		0.274561	42.7196	12.9362	16.0477		No diabetes (AAb+)	NA/NA	nPOD	1	1	1	0	0	SAMN38117298	PRJNA662928	nPOD, Cat# nPOD_nPOD CaseID 6567, RRID:SAMN38117298
6569	20		≥18y	female	Hispanic/Latino	No diabetes (AAb+)		1	GADA+	n		low_risk	6	2.44		0.214386	1.47252	10.6314	0.79775		No diabetes (AAb+)	NA/NA	nPOD	1	1	1	0	0	SAMN38117299	PRJNA662928	nPOD, Cat# nPOD_nPOD CaseID 6569, RRID:SAMN38117299
6573	24.48		≥18y	female	Caucasian	No diabetes (AAb+)		1	GADA+	n		low_risk	5.1	1.85		0.25386	19.2297	11.3648	2.5062		No diabetes (AAb+)	NA/NA	nPOD	1	1	1	0	0	SAMN33284291	PRJNA662928	nPOD, Cat# nPOD_nPOD CaseID 6573, RRID:SAMN33284291
6575	23.53		≥18y	male	Caucasian	No diabetes (AAb+)		1	GADA+	n		low_risk	5.5	5.21		0.188246	0.116902	8.2894	0.00589844		No diabetes (AAb+)	NA/NA	nPOD	0	2	1	0	0	SAMN33284293	PRJNA662928	nPOD, Cat# nPOD_nPOD CaseID 6575, RRID:SAMN33284293
6582	22.38		≥18y	male	Caucasian	No diabetes (AAb+)		1	GADA+	n		low_risk	5.6	2.67		0.291228	64.3833	13.7023	30.1058		No diabetes (AAb+)	NA/NA	nPOD	1	1	1	0	0	SAMN38117302	PRJNA662928	nPOD, Cat# nPOD_nPOD CaseID 6582, RRID:SAMN38117302
6596	18.11		≥18y	male	African American	No diabetes (AAb+)		1	GADA+	n		low_risk	5.6	5.13		0.220351	2.38653	10.5605	0.707257		No diabetes (AAb+)	NA/NA	nPOD	1	1	1	0	0	SAMN40555583	PRJNA662928	nPOD, Cat# nPOD_nPOD CaseID 6596, RRID:SAMN40555583
6632	17.33		13-17y	male	Caucasian	No diabetes (AAb+)		1	GADA+	not_available		low_risk	6	8.43							No diabetes (AAb+)	NA/NA	nPOD	1	1	1	0	0	SAMN49972140	PRJNA662928	nPOD, Cat# nPOD_nPOD CaseID 6632, RRID:SAMN49972140
6633	16.33		13-17y	male	Caucasian	No diabetes (AAb+)		1	GADA+	not_available		low_risk	5.7	9.44							No diabetes (AAb+)	NA/NA	nPOD	1	1	1	0	0	SAMN49972141	PRJNA662928	nPOD, Cat# nPOD_nPOD CaseID 6633, RRID:SAMN49972141
