# Supplementary material for: Small things matter: Lack of extraislet β cells in type 1 diabetes
Source: Sci Adv. 2025 Nov 12;11(46):eadz2251. doi: 10.1126/sciadv.adz2251 (PMC12609120; doi:10.1126/sciadv.adz2251)
Supplement: Supplementary file 2 — Tables S1 to S5 [file sciadv.adz2251_tables_s1_to_s5.zip › adz2251_table_s2.xlsx]

## Sheet: in
caseID	donor_type_aab	age_group	pancreas_location	ihc_stain_performed	fresh_or_archived_section
108/32	T1D	7-12y	unknown	cd45-brown_ins-red_gluc-blue	Exeter_archive_stained_section
110118	No diabetes	³18y	PT	cd45-brown_ins-red_gluc-blue	Exeter_archive_stained_section
110118	No diabetes	³18y	PB	cd45-brown_ins-red_gluc-blue	Exeter_archive_stained_section
110118	No diabetes	³18y	PH	cd45-brown_ins-red_gluc-blue	Exeter_archive_stained_section
117/13	T1D	2-6y	unknown	cd45-brown_ins-red_gluc-blue	Exeter_archive_stained_section
117/46	T1D	2-6y	unknown	cd45-brown_ins-red_gluc-blue	Exeter_archive_stained_section
117/53	T1D	2-6y	unknown	cd45-brown_ins-red_gluc-blue	Exeter_archive_stained_section
11959	No diabetes	NA	unknown	chga-brown_ck19-red	Exeter_new_stained_section
11974	No diabetes	NA	unknown	chga-brown_ck19-red	Exeter_new_stained_section
12054	No diabetes	NA	unknown	chga-brown_ck19-red	Exeter_new_stained_section
120718	T1D	³18y	PT	cd45-brown_ins-red_gluc-blue	Exeter_archive_stained_section
120718	T1D	³18y	PB	cd45-brown_ins-red_gluc-blue	Exeter_archive_stained_section
120718	T1D	³18y	PH	cd45-brown_ins-red_gluc-blue	Exeter_archive_stained_section
12142	No diabetes	NA	unknown	chga-brown_ck19-red	Exeter_new_stained_section
12229	No diabetes	NA	unknown	chga-brown_ck19-red	Exeter_new_stained_section
12424	No diabetes	NA	unknown	chga-brown_ck19-red	Exeter_new_stained_section
12425	No diabetes	0-1y	unknown	chga-brown_ck19-red	Exeter_new_stained_section
12425	No diabetes	0-1y	unknown	ins-brown_gluc-red	Exeter_new_stained_section
12454	No diabetes	NA	unknown	chga-brown_ck19-red	Exeter_new_stained_section
12460	No diabetes	NA	unknown	chga-brown_ck19-red	Exeter_new_stained_section
12468	No diabetes	0-1y	unknown	chga-brown_ck19-red	Exeter_new_stained_section
12468	No diabetes	0-1y	unknown	ins-brown_gluc-red	Exeter_new_stained_section
12479	No diabetes	0-1y	unknown	chga-brown_ck19-red	Exeter_new_stained_section
12479	No diabetes	0-1y	unknown	ins-brown_gluc-red	Exeter_new_stained_section
12481	No diabetes	0-1y	unknown	chga-brown_ck19-red	Exeter_new_stained_section
12481	No diabetes	0-1y	unknown	ins-brown_gluc-red	Exeter_new_stained_section
12495	No diabetes	0-1y	unknown	chga-brown_ck19-red	Exeter_new_stained_section
12495	No diabetes	0-1y	unknown	ins-brown_gluc-red	Exeter_new_stained_section
127/88	T1D	7-12y	unknown	cd45-brown_ins-red_gluc-blue	Exeter_archive_stained_section
13656	No diabetes	NA	unknown	chga-brown_ck19-red	Exeter_new_stained_section
1383	No diabetes	NA	unknown	chga-brown_ck19-red	Exeter_new_stained_section
141117	No diabetes	³18y	PT	cd45-brown_ins-red_gluc-blue	Exeter_archive_stained_section
141117	No diabetes	³18y	PB	cd45-brown_ins-red_gluc-blue	Exeter_archive_stained_section
141117	No diabetes	³18y	PH	cd45-brown_ins-red_gluc-blue	Exeter_archive_stained_section
14233	No diabetes	NA	unknown	chga-brown_ck19-red	Exeter_new_stained_section
14264	No diabetes	NA	unknown	chga-brown_ck19-red	Exeter_new_stained_section
14409	No diabetes	NA	unknown	chga-brown_ck19-red	Exeter_new_stained_section
14570	No diabetes	NA	unknown	chga-brown_ck19-red	Exeter_new_stained_section
146/66	No diabetes	NA	unknown	chga-brown_ck19-red	Exeter_new_stained_section
14626	No diabetes	NA	unknown	chga-brown_ck19-red	Exeter_new_stained_section
150/88	No diabetes	NA	unknown	chga-brown_ck19-red	Exeter_new_stained_section
1601	No diabetes	NA	unknown	chga-brown_ck19-red	Exeter_new_stained_section
1639	No diabetes	NA	unknown	chga-brown_ck19-red	Exeter_new_stained_section
181117	No diabetes	³18y	PH	cd45-brown_ins-red_gluc-blue	Exeter_archive_stained_section
181117	No diabetes	³18y	PT	cd45-brown_ins-red_gluc-blue	Exeter_archive_stained_section
181117	No diabetes	³18y	PB	cd45-brown_ins-red_gluc-blue	Exeter_archive_stained_section
21/89	No diabetes	2-6y	unknown	chga-brown_ck19-red	Exeter_new_stained_section
21/89	No diabetes	2-6y	unknown	cd45-brown_ins-red_gluc-blue	Exeter_archive_stained_section
210518	No diabetes	³18y	PT	cd45-brown_ins-red_gluc-blue	Exeter_archive_stained_section
210518	No diabetes	³18y	PB	cd45-brown_ins-red_gluc-blue	Exeter_archive_stained_section
210518	No diabetes	³18y	PH	cd45-brown_ins-red_gluc-blue	Exeter_archive_stained_section
240/90	No diabetes	2-6y	unknown	chga-brown_ck19-red	Exeter_new_stained_section
240/90	No diabetes	2-6y	unknown	cd45-brown_ins-red_gluc-blue	Exeter_archive_stained_section
242/89	No diabetes	2-6y	unknown	cd45-brown_ins-red_gluc-blue	Exeter_archive_stained_section
245/90	No diabetes	2-6y	unknown	chga-brown_ck19-red	Exeter_new_stained_section
245/90	No diabetes	2-6y	unknown	cd45-brown_ins-red_gluc-blue	Exeter_archive_stained_section
274/91	No diabetes	NA	unknown	chga-brown_ck19-red	Exeter_new_stained_section
300318	No diabetes	³18y	PH	cd45-brown_ins-red_gluc-blue	Exeter_archive_stained_section
300318	No diabetes	³18y	PT	cd45-brown_ins-red_gluc-blue	Exeter_archive_stained_section
300318	No diabetes	³18y	PB	cd45-brown_ins-red_gluc-blue	Exeter_archive_stained_section
311017	No diabetes	³18y	PH	cd45-brown_ins-red_gluc-blue	Exeter_archive_stained_section
311017	No diabetes	³18y	PT	cd45-brown_ins-red_gluc-blue	Exeter_archive_stained_section
311017	No diabetes	³18y	PB	cd45-brown_ins-red_gluc-blue	Exeter_archive_stained_section
315/89	No diabetes	7-12y	unknown	chga-brown_ck19-red	Exeter_new_stained_section
315/89	No diabetes	7-12y	unknown	cd45-brown_ins-red_gluc-blue	Exeter_archive_stained_section
333/66	No diabetes	13-17y	unknown	chga-brown_ck19-red	Exeter_new_stained_section
333/66	No diabetes	13-17y	unknown	cd45-brown_ins-red_gluc-blue	Exeter_archive_stained_section
4266	T1D	7-12y	unknown	cd45-brown_ins-red_gluc-blue	Exeter_archive_stained_section
4266	T1D	7-12y	unknown	cd45-brown_ins-red_gluc-blue	Exeter_archive_stained_section
485/88	No diabetes	2-6y	unknown	cd45-brown_ins-red_gluc-blue	Exeter_archive_stained_section
540/91	No diabetes	7-12y	unknown	cd45-brown_ins-red_gluc-blue	Exeter_archive_stained_section
6001	No diabetes	³18y	PT	ins-red_gluc-blue	Exeter_archive_stained_section
6009	No diabetes	³18y	PH	ins-brown_gluc-red	Exeter_archive_stained_section
6012	No diabetes	³18y	PT	ins-brown_gluc-red	Exeter_archive_stained_section
6012	No diabetes	³18y	PT	ins-brown_gluc-red	Exeter_archive_stained_section
6013	No diabetes	³18y	PT	ins-brown_gluc-red	Exeter_archive_stained_section
6017	No diabetes	³18y	PT	ins-brown_gluc-red	Exeter_archive_stained_section
6019	No diabetes	³18y	PT	ins-brown_gluc-red	Exeter_archive_stained_section
6020	No diabetes	³18y	PH	ins-brown_gluc-red	Exeter_archive_stained_section
6021	No diabetes	³18y	PT	ins-brown_gluc-red	Exeter_archive_stained_section
60217	T1D	³18y	PT	cd45-brown_ins-red_gluc-blue	Exeter_archive_stained_section
60217	T1D	³18y	PB	cd45-brown_ins-red_gluc-blue	Exeter_archive_stained_section
60217	T1D	³18y	PH	cd45-brown_ins-red_gluc-blue	Exeter_archive_stained_section
6027	No diabetes (AAb+)	³18y	PT	ins-brown_gluc-red	Exeter_archive_stained_section
6029	No diabetes	³18y	PT	ins-red_gluc-blue	Exeter_archive_stained_section
6030	No diabetes	³18y	PH	ins-brown_gluc-red	Exeter_archive_stained_section
6034	No diabetes	³18y	PH	ins-brown_gluc-red	Exeter_archive_stained_section
6035	T1D	³18y	PH	ins-brown_gluc-red	Exeter_archive_stained_section
6041	T1D	³18y	PH	ins-brown_gluc-red	Exeter_archive_stained_section
6045	T1D	³18y	PH	ins-brown_gluc-red	Exeter_archive_stained_section
6046	T1D	³18y	PT	ins-brown_gluc-red	Exeter_archive_stained_section
6047	No diabetes	7-12y	PB	ins-brown_gluc-red	Exeter_archive_stained_section
6047	No diabetes	7-12y	PH	ins-brown_gluc-red	Exeter_archive_stained_section
6048	No diabetes	³18y	PT	ins-red_gluc-blue	Exeter_archive_stained_section
6048	No diabetes	³18y	PH	ins-brown_gluc-red	Exeter_archive_stained_section
6049	T1D	13-17y	PT	ins-brown_gluc-red	Exeter_archive_stained_section
6051	T1D	³18y	PT	ins-red_gluc-blue	Exeter_archive_stained_section
6055	No diabetes	³18y	PH	ins-red_gluc-blue	Exeter_archive_stained_section
6055	No diabetes	³18y	PT	ins-red_gluc-blue	Exeter_archive_stained_section
6060	No diabetes	³18y	PT	ins-red_gluc-blue	Exeter_archive_stained_section
6060	No diabetes	³18y	PH	ins-brown_gluc-red	Exeter_archive_stained_section
6064	T1D	³18y	PB	ins-brown_gluc-red	Exeter_archive_stained_section
6067	T1D	³18y	PB	ins-brown_gluc-red	Exeter_archive_stained_section
6070	T1D	³18y	PT	ins-red_gluc-blue	Exeter_archive_stained_section
6070	T1D	³18y	PB	ins-brown_gluc-red	Exeter_archive_stained_section
6070	T1D	³18y	PB	ins-brown_gluc-red	Exeter_archive_stained_section
6073	No diabetes	³18y	PT	ins-brown_gluc-red	Exeter_archive_stained_section
6076	T1D	³18y	PB	ins-brown_gluc-red	Exeter_archive_stained_section
6077	T1D	³18y	PB	ins-brown_gluc-red	Exeter_archive_stained_section
6079	T1D	7-12y	PT	ins-brown_gluc-red	Exeter_archive_stained_section
6080	No diabetes (AAb+)	³18y	PB	ins-brown_gluc-red	Exeter_archive_stained_section
6080	No diabetes (AAb+)	³18y	PB	ins-brown_gluc-red	Exeter_archive_stained_section
6083	T1D	13-17y	PT	ins-brown_gluc-red	Exeter_archive_stained_section
6084	T1D	13-17y	PB	ins-red_gluc-blue	Exeter_archive_stained_section
6087	T1D	13-17y	PH	ins-brown_gluc-red	Exeter_archive_stained_section
6088	T1D	³18y	PB	ins-brown_gluc-red	Exeter_archive_stained_section
6089	T1D	13-17y	PH	ins-brown_gluc-red	Exeter_archive_stained_section
6090	No diabetes (AAb+)	2-6y	PT	ins-brown_gluc-red	Exeter_archive_stained_section
6091	No diabetes	³18y	PT	ins-red_gluc-blue	Exeter_archive_stained_section
6091	No diabetes	³18y	PH	ins-brown_gluc-red	Exeter_archive_stained_section
6097	No diabetes	³18y	PT	ins-red_gluc-blue	Exeter_archive_stained_section
6097	No diabetes	³18y	PH	ins-red_gluc-blue	Exeter_archive_stained_section
6097	No diabetes	³18y	PT	ins-brown_gluc-red	Exeter_archive_stained_section
6102	No diabetes	³18y	PB	ins-brown_gluc-red	Exeter_archive_stained_section
6102	No diabetes	³18y	PT	ins-brown_gluc-red	Exeter_archive_stained_section
6102	No diabetes	³18y	PT	ins-brown_gluc-red	Exeter_archive_stained_section
6102	No diabetes	³18y	PT	ins-brown_gluc-red	Exeter_archive_stained_section
6102	No diabetes	³18y	PB	ins-brown_gluc-red	Exeter_archive_stained_section
6102	No diabetes	³18y	PT	ins-brown_gluc-red	Exeter_archive_stained_section
6104	No diabetes	³18y	PB	ins-brown_gluc-red	Exeter_archive_stained_section
6104	No diabetes	³18y	PH	ins-brown_gluc-red	Exeter_archive_stained_section
6104	No diabetes	³18y	PT	ins-brown_gluc-red	Exeter_archive_stained_section
6134	No diabetes	³18y	PT	ins-red_gluc-blue	Exeter_archive_stained_section
6134	No diabetes	³18y	PH	ins-red_gluc-blue	Exeter_archive_stained_section
6135	T1D	³18y	PT	ins-brown_gluc-red	Exeter_archive_stained_section
6140	No diabetes	³18y	PT	ins-red_gluc-blue	Exeter_archive_stained_section
6140	No diabetes	³18y	PH	ins-red_gluc-blue	Exeter_archive_stained_section
6140	No diabetes	³18y	PB	ins-brown_gluc-red	Exeter_archive_stained_section
6143	T1D	³18y	PT	ins-brown_gluc-red	Exeter_archive_stained_section
6151	No diabetes (AAb+)	³18y	PB	ins-brown_gluc-red	Exeter_archive_stained_section
6153	No diabetes	13-17y	PB	ins-brown_gluc-red	Exeter_archive_stained_section
6154	No diabetes (AAb+)	³18y	PT	ins-brown_gluc-red	Exeter_archive_stained_section
6158	No diabetes (AAb+)	³18y	PB	ins-brown_gluc-red	Exeter_archive_stained_section
6158	No diabetes (AAb+)	³18y	PT	ins-brown_gluc-red	Exeter_archive_stained_section
6158	No diabetes (AAb+)	³18y	PH	ins-red_gluc-black	nPOD_archive_stained_section
6158	No diabetes (AAb+)	³18y	PT	ins-red_gluc-black	nPOD_archive_stained_section
6158	No diabetes (AAb+)	³18y	PB	ins-red_gluc-black	nPOD_archive_stained_section
6160	No diabetes	³18y	PH	ins-brown_gluc-red	Exeter_archive_stained_section
6167	No diabetes (AAb+)	³18y	PT	ins-brown_gluc-red	Exeter_archive_stained_section
6167	No diabetes (AAb+)	³18y	PB	ins-red_gluc-black	nPOD_archive_stained_section
6167	No diabetes (AAb+)	³18y	PH	ins-red_gluc-black	nPOD_archive_stained_section
6167	No diabetes (AAb+)	³18y	PT	ins-red_gluc-black	nPOD_archive_stained_section
6171	No diabetes (AAb+)	2-6y	PB	ins-brown_gluc-red	Exeter_archive_stained_section
6171	No diabetes (AAb+)	2-6y	PB	ins-red_gluc-black	nPOD_archive_stained_section
6171	No diabetes (AAb+)	2-6y	PT	ins-red_gluc-black	nPOD_archive_stained_section
6180	T1D	³18y	PT	ins-red_gluc-blue	Exeter_archive_stained_section
6184	No diabetes (AAb+)	³18y	PT	ins-brown_gluc-red	Exeter_archive_stained_section
6184	No diabetes (AAb+)	³18y	PT	ins-brown_gluc-red	Exeter_archive_stained_section
6195	T1D	³18y	PT	ins-red_gluc-blue	Exeter_archive_stained_section
6195	T1D	³18y	PT	ins-red_gluc-blue	Exeter_archive_stained_section
6195	T1D	³18y	PH	ins-brown_gluc-red	Exeter_archive_stained_section
6196	T1D	³18y	PT	ins-red_gluc-blue	Exeter_archive_stained_section
6197	No diabetes (AAb+)	³18y	PT	ins-brown_gluc-red	Exeter_archive_stained_section
6197	No diabetes (AAb+)	³18y	PB	cd3-brown_ins-red_gluc-blue	nPOD_archive_stained_section
6197	No diabetes (AAb+)	³18y	PT	cd3-brown_ins-red_gluc-blue	nPOD_archive_stained_section
6197	No diabetes (AAb+)	³18y	PH	ins-red_gluc-black	nPOD_archive_stained_section
6209	T1D	2-6y	PB	ins-red_gluc-blue	Exeter_archive_stained_section
6209	T1D	2-6y	PB	ins-red_gluc-blue	Exeter_archive_stained_section
6211	T1D	³18y	PT	ins-brown_gluc-red	Exeter_archive_stained_section
6212	T1D	³18y	PB	ins-red_gluc-blue	Exeter_archive_stained_section
6212	T1D	³18y	PT	ins-brown_gluc-red	Exeter_archive_stained_section
6227	No diabetes	13-17y	PT	ins-brown_gluc-red	Exeter_archive_stained_section
6228	T1D	13-17y	PB	ins-red_gluc-blue	Exeter_archive_stained_section
6228	T1D	13-17y	PB	ins-brown_gluc-red	Exeter_archive_stained_section
6229	No diabetes	³18y	PT	ins-brown_gluc-red	Exeter_archive_stained_section
6232	No diabetes	13-17y	PT	ins-brown_gluc-red	Exeter_archive_stained_section
6238	No diabetes	³18y	PB	ins-brown_gluc-red	Exeter_archive_stained_section
6238	No diabetes	³18y	PT	ins-brown_gluc-red	Exeter_archive_stained_section
6238	No diabetes	³18y	PH	ins-brown_gluc-red	Exeter_archive_stained_section
6245	T1D	³18y	PT	ins-brown_gluc-red	Exeter_archive_stained_section
6254	No diabetes	³18y	PB	ins-brown_gluc-red	Exeter_archive_stained_section
6254	No diabetes	³18y	PT	ins-brown_gluc-red	Exeter_archive_stained_section
6254	No diabetes	³18y	PH	ins-brown_gluc-red	Exeter_archive_stained_section
6264	T1D	7-12y	PB	ins-brown_gluc-red	Exeter_archive_stained_section
6267	No diabetes (AAb+)	³18y	PH	ins-brown_gluc-red	Exeter_archive_stained_section
6267	No diabetes (AAb+)	³18y	PB	ins-brown_gluc-red	Exeter_archive_stained_section
6267	No diabetes (AAb+)	³18y	PT	cd3-brown_ins-red_gluc-blue	nPOD_archive_stained_section
6267	No diabetes (AAb+)	³18y	PH	cd3-brown_ins-red_gluc-blue	nPOD_archive_stained_section
6267	No diabetes (AAb+)	³18y	PB	ins-red_gluc-black	nPOD_archive_stained_section
6271	No diabetes	13-17y	PB	ins-brown_gluc-red	Exeter_archive_stained_section
6278	No diabetes	7-12y	PH	ins-brown_gluc-red	Exeter_archive_stained_section
6278	No diabetes	7-12y	PB	ins-brown_gluc-red	Exeter_archive_stained_section
6278	No diabetes	7-12y	PT	ins-brown_gluc-red	Exeter_archive_stained_section
6299	T1D	³18y	PH	ins-red_gluc-blue	Exeter_archive_stained_section
6301	No diabetes (AAb+)	³18y	PB	ins-brown_gluc-red	Exeter_archive_stained_section
6302	T1D	³18y	PB	ins-brown_gluc-red	Exeter_archive_stained_section
6306	T1D	³18y	PT	ins-red_gluc-blue	Exeter_archive_stained_section
6307	T1D	³18y	PB	ins-brown_gluc-red	Exeter_archive_stained_section
6310	No diabetes (AAb+)	³18y	PB	cd3-brown_ins-red_gluc-blue	nPOD_archive_stained_section
6314	No diabetes (AAb+)	³18y	PT	cd3-brown_ins-red_gluc-blue	nPOD_archive_stained_section
6323	T1D	³18y	PT	ins-red_gluc-blue	Exeter_archive_stained_section
6325	T1D	³18y	PT	ins-brown_gluc-red	Exeter_archive_stained_section
6328	T1D	³18y	PT	ins-brown_gluc-red	Exeter_archive_stained_section
6337	T1D	³18y	PT	ins-brown_gluc-red	Exeter_archive_stained_section
6339	No diabetes	³18y	PH	ins-brown_gluc-red	Exeter_archive_stained_section
6339	No diabetes	³18y	PT	ins-brown_gluc-red	Exeter_archive_stained_section
6347	No diabetes (AAb+)	7-12y	PT	ins-red_gluc-black	nPOD_archive_stained_section
6347	No diabetes (AAb+)	7-12y	PH	ins-red_gluc-black	nPOD_archive_stained_section
6347	No diabetes (AAb+)	7-12y	PB	ins-red_gluc-black	nPOD_archive_stained_section
6362	T1D	³18y	PT	ins-red_gluc-blue	Exeter_archive_stained_section
6362	T1D	³18y	PB	ins-red_gluc-blue	Exeter_archive_stained_section
6362	T1D	³18y	PH	ins-red_gluc-blue	Exeter_archive_stained_section
6367	T1D	³18y	PT	ins-brown_gluc-red	Exeter_archive_stained_section
6367	T1D	³18y	PH	ins-brown_gluc-red	Exeter_archive_stained_section
6367	T1D	³18y	PT	ins-brown_gluc-red	Exeter_archive_stained_section
6368	No diabetes	³18y	PT	ins-red_gluc-blue	Exeter_archive_stained_section
6368	No diabetes	³18y	PH	ins-red_gluc-blue	Exeter_archive_stained_section
6375	No diabetes	³18y	PB	ins-brown_gluc-red	Exeter_archive_stained_section
6375	No diabetes	³18y	PT	ins-brown_gluc-red	Exeter_archive_stained_section
6375	No diabetes	³18y	PH	ins-brown_gluc-red	Exeter_archive_stained_section
6380	T1D	7-12y	PB	ins-red_gluc-blue	Exeter_archive_stained_section
6380	T1D	7-12y	PT	ins-red_gluc-blue	Exeter_archive_stained_section
6380	T1D	7-12y	PH	ins-red_gluc-blue	Exeter_archive_stained_section
6388	No diabetes (AAb+)	³18y	PH	cd3-brown_ins-red_gluc-blue	nPOD_archive_stained_section
6388	No diabetes (AAb+)	³18y	PB	cd3-brown_ins-red_gluc-blue	nPOD_archive_stained_section
6388	No diabetes (AAb+)	³18y	PT	cd3-brown_ins-red_gluc-blue	nPOD_archive_stained_section
6396	T1D	13-17y	PT	ins-brown_gluc-red	Exeter_archive_stained_section
6400	No diabetes (AAb+)	³18y	PH	ins-brown_gluc-red	Exeter_archive_stained_section
6400	No diabetes (AAb+)	³18y	PT	ins-brown_gluc-red	Exeter_archive_stained_section
6400	No diabetes (AAb+)	³18y	PB	ins-brown_gluc-red	Exeter_archive_stained_section
6401	No diabetes	³18y	PH	ins-brown_gluc-red	Exeter_archive_stained_section
6401	No diabetes	³18y	PB	ins-brown_gluc-red	Exeter_archive_stained_section
6401	No diabetes	³18y	PT	ins-brown_gluc-red	Exeter_archive_stained_section
6405	T1D	³18y	PB	ins-red_gluc-blue	Exeter_archive_stained_section
6405	T1D	³18y	PT	ins-red_gluc-blue	Exeter_archive_stained_section
6413	No diabetes	7-12y	PH	ins-brown_gluc-red	Exeter_archive_stained_section
6413	No diabetes	7-12y	PB	ins-brown_gluc-red	Exeter_archive_stained_section
6413	No diabetes	7-12y	PT	ins-brown_gluc-red	Exeter_archive_stained_section
6421	No diabetes (AAb+)	2-6y	PH	cd3-brown_ins-red_gluc-blue	nPOD_archive_stained_section
6421	No diabetes (AAb+)	2-6y	PT	cd3-brown_ins-red_gluc-blue	nPOD_archive_stained_section
6421	No diabetes (AAb+)	2-6y	PB	cd3-brown_ins-red_gluc-blue	nPOD_archive_stained_section
6421	No diabetes (AAb+)	2-6y	PT	cd3-brown_ins-red_gluc-blue	nPOD_archive_stained_section
6421	No diabetes (AAb+)	2-6y	PH	cd3-brown_ins-red_gluc-blue	nPOD_archive_stained_section
6421	No diabetes (AAb+)	2-6y	PB	cd3-brown_ins-red_gluc-blue	nPOD_archive_stained_section
6424	No diabetes (AAb+)	13-17y	PH	cd3-brown_ins-red_gluc-blue	nPOD_archive_stained_section
6424	No diabetes (AAb+)	13-17y	PH	cd45-brown_ins-red_gluc-blue	nPOD_archive_stained_section
6424	No diabetes (AAb+)	13-17y	PT	cd3-brown_ins-red_gluc-blue	nPOD_archive_stained_section
6424	No diabetes (AAb+)	13-17y	PB	cd45-brown_ins-red_gluc-blue	nPOD_archive_stained_section
6424	No diabetes (AAb+)	13-17y	PB	cd3-brown_ins-red_gluc-blue	nPOD_archive_stained_section
6424	No diabetes (AAb+)	13-17y	PT	cd45-brown_ins-red_gluc-blue	nPOD_archive_stained_section
6429	No diabetes (AAb+)	³18y	PT	ins-brown_gluc-red	Exeter_archive_stained_section
6429	No diabetes (AAb+)	³18y	PB	ins-brown_gluc-red	Exeter_archive_stained_section
6429	No diabetes (AAb+)	³18y	PH	ins-brown_gluc-red	Exeter_archive_stained_section
6429	No diabetes (AAb+)	³18y	PT	cd3-brown_ins-red_gluc-blue	nPOD_archive_stained_section
6429	No diabetes (AAb+)	³18y	PT	cd45-brown_ins-red_gluc-blue	nPOD_archive_stained_section
6429	No diabetes (AAb+)	³18y	PH	cd45-brown_ins-red_gluc-blue	nPOD_archive_stained_section
6429	No diabetes (AAb+)	³18y	PH	cd3-brown_ins-red_gluc-blue	nPOD_archive_stained_section
6429	No diabetes (AAb+)	³18y	PB	cd3-brown_ins-red_gluc-blue	nPOD_archive_stained_section
6429	No diabetes (AAb+)	³18y	PB	cd45-brown_ins-red_gluc-blue	nPOD_archive_stained_section
6433	No diabetes (AAb+)	³18y	PB	cd45-brown_ins-red_gluc-blue	nPOD_archive_stained_section
6433	No diabetes (AAb+)	³18y	PB	cd3-brown_ins-red_gluc-blue	nPOD_archive_stained_section
6433	No diabetes (AAb+)	³18y	PH	cd3-brown_ins-red_gluc-blue	nPOD_archive_stained_section
6433	No diabetes (AAb+)	³18y	PH	cd45-brown_ins-red_gluc-blue	nPOD_archive_stained_section
6433	No diabetes (AAb+)	³18y	PT	cd3-brown_ins-red_gluc-blue	nPOD_archive_stained_section
6433	No diabetes (AAb+)	³18y	PT	cd45-brown_ins-red_gluc-blue	nPOD_archive_stained_section
6437	No diabetes (AAb+)	³18y	PH	cd3-brown_ins-red_gluc-blue	nPOD_archive_stained_section
6437	No diabetes (AAb+)	³18y	PB	cd45-brown_ins-red_gluc-blue	nPOD_archive_stained_section
6437	No diabetes (AAb+)	³18y	PT	cd3-brown_ins-red_gluc-blue	nPOD_archive_stained_section
6437	No diabetes (AAb+)	³18y	PH	cd45-brown_ins-red_gluc-blue	nPOD_archive_stained_section
6437	No diabetes (AAb+)	³18y	PB	cd3-brown_ins-red_gluc-blue	nPOD_archive_stained_section
6437	No diabetes (AAb+)	³18y	PT	cd45-brown_ins-red_gluc-blue	nPOD_archive_stained_section
6450	No diabetes (AAb+)	³18y	PT	cd3-brown_ins-red_gluc-blue	nPOD_archive_stained_section
6450	No diabetes (AAb+)	³18y	PB	cd3-brown_ins-red_gluc-blue	nPOD_archive_stained_section
6450	No diabetes (AAb+)	³18y	PB	cd45-brown_ins-red_gluc-blue	nPOD_archive_stained_section
6450	No diabetes (AAb+)	³18y	PH	cd3-brown_ins-red_gluc-blue	nPOD_archive_stained_section
6450	No diabetes (AAb+)	³18y	PT	cd45-brown_ins-red_gluc-blue	nPOD_archive_stained_section
6450	No diabetes (AAb+)	³18y	PH	cd45-brown_ins-red_gluc-blue	nPOD_archive_stained_section
6456	T1D	³18y	PT	ins-red_gluc-blue	Exeter_archive_stained_section
6456	T1D	³18y	PB	ins-red_gluc-blue	Exeter_archive_stained_section
6456	T1D	³18y	PH	ins-red_gluc-blue	Exeter_archive_stained_section
6456	T1D	³18y	PT	ins-brown_gluc-red	Exeter_archive_stained_section
6480	T1D	13-17y	PT	cd45-brown_ins-red_gluc-blue	Exeter_archive_stained_section
6483	No diabetes (AAb+)	³18y	PH	cd3-brown_ins-red_gluc-blue	nPOD_archive_stained_section
6483	No diabetes (AAb+)	³18y	PT	cd3-brown_ins-red_gluc-blue	nPOD_archive_stained_section
6483	No diabetes (AAb+)	³18y	PB	cd3-brown_ins-red_gluc-blue	nPOD_archive_stained_section
6494	No diabetes (AAb+)	7-12y	PT	cd3-brown_ins-red_gluc-blue	nPOD_archive_stained_section
6494	No diabetes (AAb+)	7-12y	PH	cd3-brown_ins-red_gluc-blue	nPOD_archive_stained_section
6494	No diabetes (AAb+)	7-12y	PB	cd3-brown_ins-red_gluc-blue	nPOD_archive_stained_section
6496	No diabetes (AAb+)	³18y	PB	cd3-brown_ins-red_gluc-blue	nPOD_archive_stained_section
6496	No diabetes (AAb+)	³18y	PH	cd3-brown_ins-red_gluc-blue	nPOD_archive_stained_section
6496	No diabetes (AAb+)	³18y	PT	cd3-brown_ins-red_gluc-blue	nPOD_archive_stained_section
6505	No diabetes (AAb+)	³18y	PH	cd3-brown_ins-red_gluc-blue	nPOD_archive_stained_section
6505	No diabetes (AAb+)	³18y	PB	cd3-brown_ins-red_gluc-blue	nPOD_archive_stained_section
6505	No diabetes (AAb+)	³18y	PT	cd3-brown_ins-red_gluc-blue	nPOD_archive_stained_section
6512	No diabetes (AAb+)	³18y	PB	cd3-brown_ins-red_gluc-blue	nPOD_archive_stained_section
6512	No diabetes (AAb+)	³18y	PH	cd3-brown_ins-red_gluc-blue	nPOD_archive_stained_section
6512	No diabetes (AAb+)	³18y	PT	cd3-brown_ins-red_gluc-blue	nPOD_archive_stained_section
6517	No diabetes (AAb+)	³18y	PH	cd3-brown_ins-red_gluc-blue	nPOD_archive_stained_section
6517	No diabetes (AAb+)	³18y	PB	cd3-brown_ins-red_gluc-blue	nPOD_archive_stained_section
6517	No diabetes (AAb+)	³18y	PT	cd3-brown_ins-red_gluc-blue	nPOD_archive_stained_section
6518	No diabetes (AAb+)	³18y	PB	cd3-brown_ins-red_gluc-blue	nPOD_archive_stained_section
6518	No diabetes (AAb+)	³18y	PH	cd3-brown_ins-red_gluc-blue	nPOD_archive_stained_section
6518	No diabetes (AAb+)	³18y	PT	cd3-brown_ins-red_gluc-blue	nPOD_archive_stained_section
6521	No diabetes (AAb+)	³18y	PT	cd3-brown_ins-red_gluc-blue	nPOD_archive_stained_section
6521	No diabetes (AAb+)	³18y	PH	cd3-brown_ins-red_gluc-blue	nPOD_archive_stained_section
6521	No diabetes (AAb+)	³18y	PB	cd3-brown_ins-red_gluc-blue	nPOD_archive_stained_section
6532	No diabetes (AAb+)	³18y	PB	cd3-brown_ins-red_gluc-blue	nPOD_archive_stained_section
6532	No diabetes (AAb+)	³18y	PH	cd3-brown_ins-red_gluc-blue	nPOD_archive_stained_section
6532	No diabetes (AAb+)	³18y	PT	cd3-brown_ins-red_gluc-blue	nPOD_archive_stained_section
6538	No diabetes (AAb+)	³18y	PT	cd3-brown_ins-red_gluc-blue	nPOD_archive_stained_section
6538	No diabetes (AAb+)	³18y	PB	cd3-brown_ins-red_gluc-blue	nPOD_archive_stained_section
6538	No diabetes (AAb+)	³18y	PH	cd3-brown_ins-red_gluc-blue	nPOD_archive_stained_section
6549	No diabetes (AAb+)	2-6y	PT	cd3-brown_ins-red_gluc-blue	nPOD_archive_stained_section
6549	No diabetes (AAb+)	2-6y	PH	cd3-brown_ins-red_gluc-blue	nPOD_archive_stained_section
6549	No diabetes (AAb+)	2-6y	PB	cd3-brown_ins-red_gluc-blue	nPOD_archive_stained_section
6553	No diabetes (AAb+)	7-12y	PT	cd3-brown_ins-red_gluc-blue	nPOD_archive_stained_section
6553	No diabetes (AAb+)	7-12y	PH	cd3-brown_ins-red_gluc-blue	nPOD_archive_stained_section
6553	No diabetes (AAb+)	7-12y	PB	cd3-brown_ins-red_gluc-blue	nPOD_archive_stained_section
6558	No diabetes (AAb+)	³18y	PH	cd3-brown_ins-red_gluc-blue	nPOD_archive_stained_section
6558	No diabetes (AAb+)	³18y	PT	cd3-brown_ins-red_gluc-blue	nPOD_archive_stained_section
6558	No diabetes (AAb+)	³18y	PB	cd3-brown_ins-red_gluc-blue	nPOD_archive_stained_section
6562	No diabetes (AAb+)	³18y	PT	cd3-brown_ins-red_gluc-blue	nPOD_archive_stained_section
6562	No diabetes (AAb+)	³18y	PH	cd3-brown_ins-red_gluc-blue	nPOD_archive_stained_section
6562	No diabetes (AAb+)	³18y	PB	cd3-brown_ins-red_gluc-blue	nPOD_archive_stained_section
6567	No diabetes (AAb+)	³18y	PB	cd3-brown_ins-red_gluc-blue	nPOD_archive_stained_section
6567	No diabetes (AAb+)	³18y	PT	cd3-brown_ins-red_gluc-blue	nPOD_archive_stained_section
6567	No diabetes (AAb+)	³18y	PH	cd3-brown_ins-red_gluc-blue	nPOD_archive_stained_section
6569	No diabetes (AAb+)	³18y	PH	cd3-brown_ins-red_gluc-blue	nPOD_archive_stained_section
6569	No diabetes (AAb+)	³18y	PB	cd3-brown_ins-red_gluc-blue	nPOD_archive_stained_section
6569	No diabetes (AAb+)	³18y	PT	cd3-brown_ins-red_gluc-blue	nPOD_archive_stained_section
6573	No diabetes (AAb+)	³18y	PB	cd3-brown_ins-red_gluc-blue	nPOD_archive_stained_section
6573	No diabetes (AAb+)	³18y	PH	cd3-brown_ins-red_gluc-blue	nPOD_archive_stained_section
6573	No diabetes (AAb+)	³18y	PT	cd3-brown_ins-red_gluc-blue	nPOD_archive_stained_section
6575	No diabetes (AAb+)	³18y	PB	cd3-brown_ins-red_gluc-blue	nPOD_archive_stained_section
6575	No diabetes (AAb+)	³18y	PT	cd3-brown_ins-red_gluc-blue	nPOD_archive_stained_section
6575	No diabetes (AAb+)	³18y	PB	cd3-brown_ins-red_gluc-blue	nPOD_archive_stained_section
6582	No diabetes (AAb+)	³18y	PT	cd3-brown_ins-red_gluc-blue	nPOD_archive_stained_section
6582	No diabetes (AAb+)	³18y	PH	cd3-brown_ins-red_gluc-blue	nPOD_archive_stained_section
6582	No diabetes (AAb+)	³18y	PB	cd3-brown_ins-red_gluc-blue	nPOD_archive_stained_section
6596	No diabetes (AAb+)	³18y	PT	cd3-brown_ins-red_gluc-blue	nPOD_archive_stained_section
6596	No diabetes (AAb+)	³18y	PH	cd3-brown_ins-red_gluc-blue	nPOD_archive_stained_section
6596	No diabetes (AAb+)	³18y	PB	cd3-brown_ins-red_gluc-blue	nPOD_archive_stained_section
6632	No diabetes (AAb+)	13-17y	PB	cd3-brown_ins-red_gluc-blue	nPOD_archive_stained_section
6632	No diabetes (AAb+)	13-17y	PT	cd3-brown_ins-red_gluc-blue	nPOD_archive_stained_section
6632	No diabetes (AAb+)	13-17y	PH	cd3-brown_ins-red_gluc-blue	nPOD_archive_stained_section
6633	No diabetes (AAb+)	13-17y	PB	cd3-brown_ins-red_gluc-blue	nPOD_archive_stained_section
6633	No diabetes (AAb+)	13-17y	PT	cd3-brown_ins-red_gluc-blue	nPOD_archive_stained_section
6633	No diabetes (AAb+)	13-17y	PH	cd3-brown_ins-red_gluc-blue	nPOD_archive_stained_section
7961	T1D	7-12y	unknown	cd45-brown_ins-red_gluc-blue	Exeter_archive_stained_section
8503	No diabetes	NA	unknown	chga-brown_ck19-red	Exeter_new_stained_section
8515	No diabetes	0-1y	unknown	chga-brown_ck19-red	Exeter_new_stained_section
8515	No diabetes	0-1y	unknown	ins-brown_gluc-red	Exeter_new_stained_section
8527	No diabetes	2-6y	unknown	chga-brown_ck19-red	Exeter_new_stained_section
8527	No diabetes	2-6y	unknown	cd45-brown_ins-red_gluc-blue	Exeter_archive_stained_section
8543	No diabetes	NA	unknown	chga-brown_ck19-red	Exeter_new_stained_section
8562	No diabetes	0-1y	unknown	chga-brown_ck19-red	Exeter_new_stained_section
8562	No diabetes	0-1y	unknown	ins-brown_gluc-red	Exeter_new_stained_section
8566	T1D	7-12y	unknown	cd45-brown_ins-red_gluc-blue	Exeter_archive_stained_section
8582	No diabetes	0-1y	unknown	chga-brown_ck19-red	Exeter_new_stained_section
8582	No diabetes	0-1y	unknown	cd45-brown_ins-red_gluc-blue	Exeter_archive_stained_section
8586	No diabetes	0-1y	unknown	chga-brown_ck19-red	Exeter_new_stained_section
8586	No diabetes	0-1y	unknown	ins-brown_gluc-red	Exeter_new_stained_section
8594	No diabetes	NA	unknown	chga-brown_ck19-red	Exeter_new_stained_section
8632	No diabetes	NA	unknown	chga-brown_ck19-red	Exeter_new_stained_section
8637	No diabetes	7-12y	unknown	chga-brown_ck19-red	Exeter_new_stained_section
8637	No diabetes	7-12y	unknown	cd45-brown_ins-red_gluc-blue	Exeter_archive_stained_section
8647	T1D	2-6y	unknown	cd45-brown_ins-red_gluc-blue	Exeter_archive_stained_section
8651	No diabetes	NA	unknown	chga-brown_ck19-red	Exeter_new_stained_section
8680	No diabetes	NA	unknown	chga-brown_ck19-red	Exeter_new_stained_section
8708	No diabetes	NA	unknown	chga-brown_ck19-red	Exeter_new_stained_section
8793	No diabetes	NA	unknown	chga-brown_ck19-red	Exeter_new_stained_section
8869	T1D	7-12y	unknown	cd45-brown_ins-red_gluc-blue	Exeter_archive_stained_section
9072	T1D	7-12y	unknown	cd45-brown_ins-red_gluc-blue	Exeter_archive_stained_section
9256	T1D	2-6y	unknown	cd45-brown_ins-red_gluc-blue	Exeter_archive_stained_section
BM04	T1D	2-6y	unknown	cd45-brown_ins-red_gluc-blue	Exeter_archive_stained_section
BM05	T1D	2-6y	unknown	cd45-brown_ins-red_gluc-blue	Exeter_archive_stained_section
BM08	T1D	7-12y	unknown	cd45-brown_ins-red_gluc-blue	Exeter_archive_stained_section
BM10	T1D	0-1y	unknown	cd45-brown_ins-red_gluc-blue	Exeter_archive_stained_section
BM13	T1D	7-12y	unknown	cd45-brown_ins-red_gluc-blue	Exeter_archive_stained_section
BM15	T1D	0-1y	unknown	cd45-brown_ins-red_gluc-blue	Exeter_archive_stained_section
DiViD1	T1D	³18y	unknown	ins-red_gluc-blue	Exeter_archive_stained_section
DiViD1	T1D	³18y	unknown	ins-brown_gluc-red	Exeter_archive_stained_section
DiViD2	T1D	³18y	unknown	ins-red_gluc-blue	Exeter_archive_stained_section
DiViD2	T1D	³18y	unknown	ins-brown_gluc-red	Exeter_archive_stained_section
DiViD2	T1D	³18y	unknown	ins-brown_gluc-red	Exeter_archive_stained_section
DiViD2	T1D	³18y	unknown	ins-brown_gluc-red	Exeter_archive_stained_section
DiViD3	T1D	³18y	unknown	ins-red_gluc-blue	Exeter_archive_stained_section
DiViD4	T1D	³18y	unknown	ins-red_gluc-blue	Exeter_archive_stained_section
DiViD4	T1D	³18y	unknown	ins-brown_gluc-red	Exeter_archive_stained_section
DiViD5	T1D	³18y	unknown	ins-red_gluc-blue	Exeter_archive_stained_section
DiViD5	T1D	³18y	unknown	ins-brown_gluc-red	Exeter_archive_stained_section
DiViD6	T1D	³18y	unknown	ins-red_gluc-blue	Exeter_archive_stained_section
DiViD6	T1D	³18y	unknown	ins-red_gluc-blue	Exeter_archive_stained_section
DiViD6	T1D	³18y	unknown	ins-brown_gluc-red	Exeter_archive_stained_section
DiViD6	T1D	³18y	unknown	ins-brown_gluc-red	Exeter_archive_stained_section
E124	T1D	13-17y	unknown	cd45-brown_ins-red_gluc-blue	Exeter_archive_stained_section
E136	T1D	7-12y	unknown	cd45-brown_ins-red_gluc-blue	Exeter_archive_stained_section
E136	T1D	7-12y	unknown	cd45-brown_ins-red_gluc-blue	Exeter_archive_stained_section
E168	T1D	³18y	unknown	cd45-brown_ins-red_gluc-blue	Exeter_archive_stained_section
E181	T1D	7-12y	unknown	cd45-brown_ins-red_gluc-blue	Exeter_archive_stained_section
E190	T1D	7-12y	unknown	cd45-brown_ins-red_gluc-blue	Exeter_archive_stained_section
E235	T1D	2-6y	unknown	cd45-brown_ins-red_gluc-blue	Exeter_archive_stained_section
E236	T1D	7-12y	unknown	cd45-brown_ins-red_gluc-blue	Exeter_archive_stained_section
E254	T1D	2-6y	unknown	cd45-brown_ins-red_gluc-blue	Exeter_archive_stained_section
E260	T1D	13-17y	unknown	cd45-brown_ins-red_gluc-blue	Exeter_archive_stained_section
E278	T1D	13-17y	unknown	cd45-brown_ins-red_gluc-blue	Exeter_archive_stained_section
E308	T1D	2-6y	unknown	cd45-brown_ins-red_gluc-blue	Exeter_archive_stained_section
E336	T1D	7-12y	unknown	cd45-brown_ins-red_gluc-blue	Exeter_archive_stained_section
E375	T1D	7-12y	unknown	cd45-brown_ins-red_gluc-blue	Exeter_archive_stained_section
E385	T1D	³18y	unknown	cd45-brown_ins-red_gluc-blue	Exeter_archive_stained_section
E396	T1D	13-17y	unknown	cd45-brown_ins-red_gluc-blue	Exeter_archive_stained_section
E405	T1D	7-12y	unknown	cd45-brown_ins-red_gluc-blue	Exeter_archive_stained_section
E418	T1D	2-6y	unknown	cd45-brown_ins-red_gluc-blue	Exeter_archive_stained_section
E421	T1D	7-12y	unknown	cd45-brown_ins-red_gluc-blue	Exeter_archive_stained_section
E428	T1D	2-6y	unknown	cd45-brown_ins-red_gluc-blue	Exeter_archive_stained_section
E432	T1D	2-6y	unknown	cd45-brown_ins-red_gluc-blue	Exeter_archive_stained_section
E432	T1D	2-6y	unknown	cd45-brown_ins-red_gluc-blue	Exeter_archive_stained_section
E436	T1D	0-1y	unknown	cd45-brown_ins-red_gluc-blue	Exeter_archive_stained_section
E438	T1D	13-17y	unknown	cd45-brown_ins-red_gluc-blue	Exeter_archive_stained_section
E514	T1D	³18y	unknown	cd45-brown_ins-red_gluc-blue	Exeter_archive_stained_section
E534	T1D	³18y	unknown	cd45-brown_ins-red_gluc-blue	Exeter_archive_stained_section
E534	T1D	³18y	unknown	cd45-brown_ins-red_gluc-blue	Exeter_archive_stained_section
E534	T1D	³18y	unknown	cd45-brown_ins-red_gluc-blue	Exeter_archive_stained_section
E547	T1D	7-12y	unknown	cd45-brown_ins-red_gluc-blue	Exeter_archive_stained_section
E552	T1D	7-12y	unknown	cd45-brown_ins-red_gluc-blue	Exeter_archive_stained_section
E554	T1D	7-12y	unknown	cd45-brown_ins-red_gluc-blue	Exeter_archive_stained_section
E555	T1D	³18y	unknown	cd45-brown_ins-red_gluc-blue	Exeter_archive_stained_section
E556	T1D	³18y	unknown	cd45-brown_ins-red_gluc-blue	Exeter_archive_stained_section
E560	T1D	³18y	unknown	cd45-brown_ins-red_gluc-blue	Exeter_archive_stained_section
E560	T1D	³18y	unknown	cd45-brown_ins-red_gluc-blue	Exeter_archive_stained_section
E560	T1D	³18y	unknown	cd45-brown_ins-red_gluc-blue	Exeter_archive_stained_section
E560	T1D	³18y	unknown	cd45-brown_ins-red_gluc-blue	Exeter_archive_stained_section
E560	T1D	³18y	unknown	cd45-brown_ins-red_gluc-blue	Exeter_archive_stained_section
E560	T1D	³18y	unknown	cd45-brown_ins-red_gluc-blue	Exeter_archive_stained_section
E560	T1D	³18y	PH	cd45-brown_ins-red_gluc-blue	Exeter_archive_stained_section
E560	T1D	³18y	unknown	cd45-brown_ins-red_gluc-blue	Exeter_archive_stained_section
E560	T1D	³18y	unknown	cd45-brown_ins-red_gluc-blue	Exeter_archive_stained_section
E560	T1D	³18y	unknown	cd45-brown_ins-red_gluc-blue	Exeter_archive_stained_section
E560	T1D	³18y	unknown	cd45-brown_ins-red_gluc-blue	Exeter_archive_stained_section
E581	T1D	7-12y	unknown	cd45-brown_ins-red_gluc-blue	Exeter_archive_stained_section
E581	T1D	7-12y	unknown	cd45-brown_ins-red_gluc-blue	Exeter_archive_stained_section
E582	T1D	7-12y	unknown	cd45-brown_ins-red_gluc-blue	Exeter_archive_stained_section
PAN6	No diabetes	NA	unknown	chga-brown_ck19-red	Exeter_new_stained_section
PAN8	No diabetes	³18y	unknown	cd45-brown_ins-red_gluc-blue	Exeter_archive_stained_section
SC110	T1D	³18y	unknown	cd45-brown_ins-red_gluc-blue	Exeter_archive_stained_section
SC111	T1D	³18y	unknown	cd45-brown_ins-red_gluc-blue	Exeter_archive_stained_section
SC113	T1D	³18y	unknown	cd45-brown_ins-red_gluc-blue	Exeter_archive_stained_section
SC119	T1D	2-6y	unknown	cd45-brown_ins-red_gluc-blue	Exeter_archive_stained_section
SC120	T1D	13-17y	unknown	cd45-brown_ins-red_gluc-blue	Exeter_archive_stained_section
SC124	T1D	7-12y	unknown	cd45-brown_ins-red_gluc-blue	Exeter_archive_stained_section
SC124	T1D	7-12y	unknown	cd45-brown_ins-red_gluc-blue	Exeter_archive_stained_section
SC18	T1D	³18y	unknown	cd45-brown_ins-red_gluc-blue	Exeter_archive_stained_section
SC19	T1D	0-1y	unknown	cd45-brown_ins-red_gluc-blue	Exeter_archive_stained_section
SC36	T1D	2-6y	unknown	cd45-brown_ins-red_gluc-blue	Exeter_archive_stained_section
SC41	T1D	2-6y	unknown	cd45-brown_ins-red_gluc-blue	Exeter_archive_stained_section
SC57	T1D	³18y	unknown	cd45-brown_ins-red_gluc-blue	Exeter_archive_stained_section
SC58	T1D	13-17y	unknown	cd45-brown_ins-red_gluc-blue	Exeter_archive_stained_section
SC76	T1D	³18y	unknown	cd45-brown_ins-red_gluc-blue	Exeter_archive_stained_section
