# Supplementary material for: Small things matter: Lack of extraislet β cells in type 1 diabetes
Source: Sci Adv. 2025 Nov 12;11(46):eadz2251. doi: 10.1126/sciadv.adz2251 (PMC12609120; doi:10.1126/sciadv.adz2251)
Supplement: Supplementary file 3 — Data S1 [file sciadv.adz2251_data_s1.zip]

Archive with 1 entries (1 files):
- adz2251_data_s1.xlsx
