# Supplementary material for: Small things matter: Lack of extraislet β cells in type 1 diabetes
Source: Sci Adv. 2025 Nov 12;11(46):eadz2251. doi: 10.1126/sciadv.adz2251 (PMC12609120; doi:10.1126/sciadv.adz2251)
Supplement: Supplementary file 3 — Data S1 [file sciadv.adz2251_data_s1.zip › adz2251_data_s1.xlsx]

## Sheet: Fig2E_left
contrast	EO_bin	p.value	p.value.signif	measurement
Fetal - (0-1y)	0:3	7.76712e-13	***	Sum of small EO (bin 0:3) proportion of endocrine area (CgA)
Fetal - (2-6y)	0:3	2.01261e-12	***	Sum of small EO (bin 0:3) proportion of endocrine area (CgA)
Fetal - (7-12y)	0:3	5.0937e-13	***	Sum of small EO (bin 0:3) proportion of endocrine area (CgA)
Fetal - (13-18y)	0:3	1.50242e-11	***	Sum of small EO (bin 0:3) proportion of endocrine area (CgA)
(0-1y) - (2-6y)	0:3	0.998796	ns	Sum of small EO (bin 0:3) proportion of endocrine area (CgA)
(0-1y) - (7-12y)	0:3	0.129963	ns	Sum of small EO (bin 0:3) proportion of endocrine area (CgA)
(0-1y) - (13-18y)	0:3	0.0388093	*	Sum of small EO (bin 0:3) proportion of endocrine area (CgA)
(2-6y) - (7-12y)	0:3	0.270999	ns	Sum of small EO (bin 0:3) proportion of endocrine area (CgA)
(2-6y) - (13-18y)	0:3	0.0728465	ns	Sum of small EO (bin 0:3) proportion of endocrine area (CgA)
(7-12y) - (13-18y)	0:3	0.753198	ns	Sum of small EO (bin 0:3) proportion of endocrine area (CgA)

## Sheet: Fig2E_right
contrast	EO_bin	p.value	p.value.signif	measurement
Fetal - (0-1y)	7:9	0.27703	ns	Sum of large EO (bin 7:9) proportion of endocrine area (CgA)
Fetal - (2-6y)	7:9	0.00600099	**	Sum of large EO (bin 7:9) proportion of endocrine area (CgA)
Fetal - (7-12y)	7:9	0.000929273	***	Sum of large EO (bin 7:9) proportion of endocrine area (CgA)
Fetal - (13-18y)	7:9	3.44302e-06	***	Sum of large EO (bin 7:9) proportion of endocrine area (CgA)
(0-1y) - (2-6y)	7:9	0.308906	ns	Sum of large EO (bin 7:9) proportion of endocrine area (CgA)
(0-1y) - (7-12y)	7:9	0.0668535	ns	Sum of large EO (bin 7:9) proportion of endocrine area (CgA)
(0-1y) - (13-18y)	7:9	0.000115966	***	Sum of large EO (bin 7:9) proportion of endocrine area (CgA)
(2-6y) - (7-12y)	7:9	0.913087	ns	Sum of large EO (bin 7:9) proportion of endocrine area (CgA)
(2-6y) - (13-18y)	7:9	0.00747433	**	Sum of large EO (bin 7:9) proportion of endocrine area (CgA)
(7-12y) - (13-18y)	7:9	0.0452789	*	Sum of large EO (bin 7:9) proportion of endocrine area (CgA)

## Sheet: Fig2G_left
contrast	EO_bin	p.value	p.value.signif	measurement
(0-1y) - (2-6y)	0:3	0.00191102	**	Sum of small EO (bin 0:3) proportion of endocrine area (Ins/Gluc)
(0-1y) - (7-12y)	0:3	5.25152e-05	***	Sum of small EO (bin 0:3) proportion of endocrine area (Ins/Gluc)
(0-1y) - (13-17y)	0:3	0.000215446	***	Sum of small EO (bin 0:3) proportion of endocrine area (Ins/Gluc)
(0-1y) - ≥18y	0:3	1.62837e-10	***	Sum of small EO (bin 0:3) proportion of endocrine area (Ins/Gluc)
(2-6y) - (7-12y)	0:3	0.869397	ns	Sum of small EO (bin 0:3) proportion of endocrine area (Ins/Gluc)
(2-6y) - (13-17y)	0:3	0.928016	ns	Sum of small EO (bin 0:3) proportion of endocrine area (Ins/Gluc)
(2-6y) - ≥18y	0:3	0.14023	ns	Sum of small EO (bin 0:3) proportion of endocrine area (Ins/Gluc)
(7-12y) - (13-17y)	0:3	0.999958	ns	Sum of small EO (bin 0:3) proportion of endocrine area (Ins/Gluc)
(7-12y) - ≥18y	0:3	0.805725	ns	Sum of small EO (bin 0:3) proportion of endocrine area (Ins/Gluc)
(13-17y) - ≥18y	0:3	0.772078	ns	Sum of small EO (bin 0:3) proportion of endocrine area (Ins/Gluc)

## Sheet: Fig2G_right
contrast	EO_bin	p.value	p.value.signif	measurement
(0-1y) - (2-6y)	7:9	0.485777	ns	Sum of large EO (bin 7:9) proportion of endocrine area (Ins/Gluc)
(0-1y) - (7-12y)	7:9	0.113941	ns	Sum of large EO (bin 7:9) proportion of endocrine area (Ins/Gluc)
(0-1y) - (13-17y)	7:9	0.150516	ns	Sum of large EO (bin 7:9) proportion of endocrine area (Ins/Gluc)
(0-1y) - ≥18y	7:9	3.08446e-06	***	Sum of large EO (bin 7:9) proportion of endocrine area (Ins/Gluc)
(2-6y) - (7-12y)	7:9	0.940615	ns	Sum of large EO (bin 7:9) proportion of endocrine area (Ins/Gluc)
(2-6y) - (13-17y)	7:9	0.948951	ns	Sum of large EO (bin 7:9) proportion of endocrine area (Ins/Gluc)
(2-6y) - ≥18y	7:9	0.0359626	*	Sum of large EO (bin 7:9) proportion of endocrine area (Ins/Gluc)
(7-12y) - (13-17y)	7:9	1	ns	Sum of large EO (bin 7:9) proportion of endocrine area (Ins/Gluc)
(7-12y) - ≥18y	7:9	0.302953	ns	Sum of large EO (bin 7:9) proportion of endocrine area (Ins/Gluc)
(13-17y) - ≥18y	7:9	0.384242	ns	Sum of large EO (bin 7:9) proportion of endocrine area (Ins/Gluc)

## Sheet: Fig3A_B
EO_class	group1	group2	n1	n2	p.value	p.adj	p.adj.signif	measurement
Ins+ Gluc-	No diabetes	T1D	620	1140	3.31e-45	3.31e-45	***	Proportion of total endocrine object count
Ins+ Gluc+	No diabetes	T1D	620	1140	1.07e-49	2.14e-49	***	Proportion of total endocrine object count
Ins- Gluc+	No diabetes	T1D	620	1140	1.06e-124	3.18e-124	***	Proportion of total endocrine object count
Ins+ Gluc-	No diabetes	T1D	620	1140	3.66e-48	7.32e-48	***	Proportion of endocrine object area
Ins+ Gluc+	No diabetes	T1D	620	1140	1.06e-27	1.06e-27	***	Proportion of endocrine object area
Ins- Gluc+	No diabetes	T1D	620	1140	2.86e-142	8.58e-142	***	Proportion of endocrine object area

## Sheet: Fig3D
contrast	EO_bin	p.value	p.value.signif	endocrine_content	measurement
No diabetes - T1D	0	3.38784e-266	***	Ins+ Gluc-	Proportion of total endocrine object count
No diabetes - T1D	1	5.73219e-174	***	Ins+ Gluc-	Proportion of total endocrine object count
No diabetes - T1D	2	3.10756e-95	***	Ins+ Gluc-	Proportion of total endocrine object count
No diabetes - T1D	3	3.37124e-31	***	Ins+ Gluc-	Proportion of total endocrine object count
No diabetes - T1D	4	6.51345e-05	***	Ins+ Gluc-	Proportion of total endocrine object count
No diabetes - T1D	5	0.487168	ns	Ins+ Gluc-	Proportion of total endocrine object count
No diabetes - T1D	6	0.965868	ns	Ins+ Gluc-	Proportion of total endocrine object count
No diabetes - T1D	7	0.998421	ns	Ins+ Gluc-	Proportion of total endocrine object count
No diabetes - T1D	8	0.998991	ns	Ins+ Gluc-	Proportion of total endocrine object count
No diabetes - T1D	9	1	ns	Ins+ Gluc-	Proportion of total endocrine object count
No diabetes - T1D	0	0.072977	ns	Ins+ Gluc+	Proportion of total endocrine object count
No diabetes - T1D	1	1.64916e-13	***	Ins+ Gluc+	Proportion of total endocrine object count
No diabetes - T1D	2	6.91727e-48	***	Ins+ Gluc+	Proportion of total endocrine object count
No diabetes - T1D	3	9.28698e-74	***	Ins+ Gluc+	Proportion of total endocrine object count
No diabetes - T1D	4	2.68406e-85	***	Ins+ Gluc+	Proportion of total endocrine object count
No diabetes - T1D	5	1.97245e-35	***	Ins+ Gluc+	Proportion of total endocrine object count
No diabetes - T1D	6	2.20683e-08	***	Ins+ Gluc+	Proportion of total endocrine object count
No diabetes - T1D	7	0.612452	ns	Ins+ Gluc+	Proportion of total endocrine object count
No diabetes - T1D	8	0.906865	ns	Ins+ Gluc+	Proportion of total endocrine object count
No diabetes - T1D	9	0.935579	ns	Ins+ Gluc+	Proportion of total endocrine object count
No diabetes - T1D	0	2.61864e-138	***	Ins- Gluc+	Proportion of total endocrine object count
No diabetes - T1D	1	4.54571e-110	***	Ins- Gluc+	Proportion of total endocrine object count
No diabetes - T1D	2	5.25452e-89	***	Ins- Gluc+	Proportion of total endocrine object count
No diabetes - T1D	3	6.38155e-63	***	Ins- Gluc+	Proportion of total endocrine object count
No diabetes - T1D	4	4.88115e-39	***	Ins- Gluc+	Proportion of total endocrine object count
No diabetes - T1D	5	4.71286e-17	***	Ins- Gluc+	Proportion of total endocrine object count
No diabetes - T1D	6	3.21468e-05	***	Ins- Gluc+	Proportion of total endocrine object count
No diabetes - T1D	7	0.21296	ns	Ins- Gluc+	Proportion of total endocrine object count
No diabetes - T1D	8	0.84819	ns	Ins- Gluc+	Proportion of total endocrine object count
No diabetes - T1D	9	0.98576	ns	Ins- Gluc+	Proportion of total endocrine object count

## Sheet: Fig3E
contrast	EO_bin	p.value	p.value.signif	endocrine_content	measurement
No diabetes - T1D	0	2.05591e-25	***	Ins+ Gluc-	Proportion of endocrine object area
No diabetes - T1D	1	1.07096e-49	***	Ins+ Gluc-	Proportion of endocrine object area
No diabetes - T1D	2	2.3718e-77	***	Ins+ Gluc-	Proportion of endocrine object area
No diabetes - T1D	3	3.96328e-74	***	Ins+ Gluc-	Proportion of endocrine object area
No diabetes - T1D	4	2.74088e-33	***	Ins+ Gluc-	Proportion of endocrine object area
No diabetes - T1D	5	1.82944e-05	***	Ins+ Gluc-	Proportion of endocrine object area
No diabetes - T1D	6	0.517579	ns	Ins+ Gluc-	Proportion of endocrine object area
No diabetes - T1D	7	0.982208	ns	Ins+ Gluc-	Proportion of endocrine object area
No diabetes - T1D	8	0.959195	ns	Ins+ Gluc-	Proportion of endocrine object area
No diabetes - T1D	9	1	ns	Ins+ Gluc-	Proportion of endocrine object area
No diabetes - T1D	0	0.900198	ns	Ins+ Gluc+	Proportion of endocrine object area
No diabetes - T1D	1	0.405956	ns	Ins+ Gluc+	Proportion of endocrine object area
No diabetes - T1D	2	0.00322082	**	Ins+ Gluc+	Proportion of endocrine object area
No diabetes - T1D	3	2.36889e-11	***	Ins+ Gluc+	Proportion of endocrine object area
No diabetes - T1D	4	1.92859e-37	***	Ins+ Gluc+	Proportion of endocrine object area
No diabetes - T1D	5	8.17547e-47	***	Ins+ Gluc+	Proportion of endocrine object area
No diabetes - T1D	6	1.33894e-33	***	Ins+ Gluc+	Proportion of endocrine object area
No diabetes - T1D	7	6.39658e-05	***	Ins+ Gluc+	Proportion of endocrine object area
No diabetes - T1D	8	0.864482	ns	Ins+ Gluc+	Proportion of endocrine object area
No diabetes - T1D	9	0.710457	ns	Ins+ Gluc+	Proportion of endocrine object area
No diabetes - T1D	0	0.00985938	**	Ins- Gluc+	Proportion of endocrine object area
No diabetes - T1D	1	1.54347e-05	***	Ins- Gluc+	Proportion of endocrine object area
No diabetes - T1D	2	3.79206e-13	***	Ins- Gluc+	Proportion of endocrine object area
No diabetes - T1D	3	2.1177e-29	***	Ins- Gluc+	Proportion of endocrine object area
No diabetes - T1D	4	5.04057e-55	***	Ins- Gluc+	Proportion of endocrine object area
No diabetes - T1D	5	2.19169e-73	***	Ins- Gluc+	Proportion of endocrine object area
No diabetes - T1D	6	2.23372e-54	***	Ins- Gluc+	Proportion of endocrine object area
No diabetes - T1D	7	1.14576e-15	***	Ins- Gluc+	Proportion of endocrine object area
No diabetes - T1D	8	0.040748	*	Ins- Gluc+	Proportion of endocrine object area
No diabetes - T1D	9	0.770185	ns	Ins- Gluc+	Proportion of endocrine object area

## Sheet: Fig3F
contrast	EO_bin	p.value	p.value.signif	endocrine_content	measurement
No diabetes - T1D	0	2.54284e-57	***	Ins+ Gluc-	Endocrine Object density
No diabetes - T1D	1	2.08606e-26	***	Ins+ Gluc-	Endocrine Object density
No diabetes - T1D	2	3.09817e-09	***	Ins+ Gluc-	Endocrine Object density
No diabetes - T1D	3	0.0170003	*	Ins+ Gluc-	Endocrine Object density
No diabetes - T1D	4	0.548475	ns	Ins+ Gluc-	Endocrine Object density
No diabetes - T1D	5	0.93567	ns	Ins+ Gluc-	Endocrine Object density
No diabetes - T1D	6	0.995281	ns	Ins+ Gluc-	Endocrine Object density
No diabetes - T1D	7	0.999551	ns	Ins+ Gluc-	Endocrine Object density
No diabetes - T1D	8	0.999802	ns	Ins+ Gluc-	Endocrine Object density
No diabetes - T1D	9	1	ns	Ins+ Gluc-	Endocrine Object density
No diabetes - T1D	0	0.0550043	ns	Ins+ Gluc+	Endocrine Object density
No diabetes - T1D	1	2.93366e-10	***	Ins+ Gluc+	Endocrine Object density
No diabetes - T1D	2	1.17058e-24	***	Ins+ Gluc+	Endocrine Object density
No diabetes - T1D	3	7.51157e-29	***	Ins+ Gluc+	Endocrine Object density
No diabetes - T1D	4	2.08877e-25	***	Ins+ Gluc+	Endocrine Object density
No diabetes - T1D	5	1.57961e-08	***	Ins+ Gluc+	Endocrine Object density
No diabetes - T1D	6	0.0202316	*	Ins+ Gluc+	Endocrine Object density
No diabetes - T1D	7	0.62854	ns	Ins+ Gluc+	Endocrine Object density
No diabetes - T1D	8	0.97222	ns	Ins+ Gluc+	Endocrine Object density
No diabetes - T1D	9	0.993693	ns	Ins+ Gluc+	Endocrine Object density
No diabetes - T1D	0	2.2991e-15	***	Ins- Gluc+	Endocrine Object density
No diabetes - T1D	1	8.77243e-20	***	Ins- Gluc+	Endocrine Object density
No diabetes - T1D	2	3.7455e-19	***	Ins- Gluc+	Endocrine Object density
No diabetes - T1D	3	2.81019e-14	***	Ins- Gluc+	Endocrine Object density
No diabetes - T1D	4	1.69406e-08	***	Ins- Gluc+	Endocrine Object density
No diabetes - T1D	5	0.000423674	***	Ins- Gluc+	Endocrine Object density
No diabetes - T1D	6	0.101017	ns	Ins- Gluc+	Endocrine Object density
No diabetes - T1D	7	0.621703	ns	Ins- Gluc+	Endocrine Object density
No diabetes - T1D	8	0.937387	ns	Ins- Gluc+	Endocrine Object density
No diabetes - T1D	9	0.994244	ns	Ins- Gluc+	Endocrine Object density

## Sheet: Fig3G
contrast	EO_bin	p.value	p.value.signif	endocrine_content	measurement
No diabetes - T1D	0	0.00127085	**	Ins+	% hormone area
No diabetes - T1D	1	2.02629e-06	***	Ins+	% hormone area
No diabetes - T1D	2	9.28907e-14	***	Ins+	% hormone area
No diabetes - T1D	3	8.39816e-28	***	Ins+	% hormone area
No diabetes - T1D	4	2.35216e-50	***	Ins+	% hormone area
No diabetes - T1D	5	2.37827e-50	***	Ins+	% hormone area
No diabetes - T1D	6	2.79262e-31	***	Ins+	% hormone area
No diabetes - T1D	7	1.12555e-08	***	Ins+	% hormone area
No diabetes - T1D	8	0.288425	ns	Ins+	% hormone area
No diabetes - T1D	9	0.948837	ns	Ins+	% hormone area
No diabetes - T1D	0	0.651374	ns	Gluc+	% hormone area
No diabetes - T1D	1	0.490602	ns	Gluc+	% hormone area
No diabetes - T1D	2	0.23582	ns	Gluc+	% hormone area
No diabetes - T1D	3	0.0127219	*	Gluc+	% hormone area
No diabetes - T1D	4	0.000607803	***	Gluc+	% hormone area
No diabetes - T1D	5	4.76676e-07	***	Gluc+	% hormone area
No diabetes - T1D	6	2.59845e-05	***	Gluc+	% hormone area
No diabetes - T1D	7	0.00617349	**	Gluc+	% hormone area
No diabetes - T1D	8	0.373508	ns	Gluc+	% hormone area
No diabetes - T1D	9	0.971469	ns	Gluc+	% hormone area

## Sheet: Fig5A_and_SuppFig7C
age_group	contrast	endocrine_content	EO_bin	p.value	p.value.signif	measurement
2-6y	1 - No diabetes	Ins+ Gluc-	0	0.0444823	*	Endocrine Object density
2-6y	1 - No diabetes	Ins+ Gluc-	1	0.935168	ns	Endocrine Object density
2-6y	1 - No diabetes	Ins+ Gluc-	2	0.978928	ns	Endocrine Object density
2-6y	1 - No diabetes	Ins+ Gluc-	3	0.809298	ns	Endocrine Object density
2-6y	1 - No diabetes	Ins+ Gluc-	4	0.853426	ns	Endocrine Object density
2-6y	1 - No diabetes	Ins+ Gluc-	5	0.98695	ns	Endocrine Object density
2-6y	1 - No diabetes	Ins+ Gluc-	6	1	ns	Endocrine Object density
2-6y	1 - No diabetes	Ins+ Gluc-	7	1	ns	Endocrine Object density
2-6y	1 - No diabetes	Ins+ Gluc-	8	1	ns	Endocrine Object density
2-6y	1 - No diabetes	Ins+ Gluc-	9	1	ns	Endocrine Object density
2-6y	1 - No diabetes	Ins+ Gluc+	0	0.938297	ns	Endocrine Object density
2-6y	1 - No diabetes	Ins+ Gluc+	1	0.949408	ns	Endocrine Object density
2-6y	1 - No diabetes	Ins+ Gluc+	2	0.317432	ns	Endocrine Object density
2-6y	1 - No diabetes	Ins+ Gluc+	3	0.118488	ns	Endocrine Object density
2-6y	1 - No diabetes	Ins+ Gluc+	4	0.407198	ns	Endocrine Object density
2-6y	1 - No diabetes	Ins+ Gluc+	5	0.607185	ns	Endocrine Object density
2-6y	1 - No diabetes	Ins+ Gluc+	6	0.687649	ns	Endocrine Object density
2-6y	1 - No diabetes	Ins+ Gluc+	7	0.765381	ns	Endocrine Object density
2-6y	1 - No diabetes	Ins+ Gluc+	8	0.983587	ns	Endocrine Object density
2-6y	1 - No diabetes	Ins+ Gluc+	9	0.9867	ns	Endocrine Object density
2-6y	1 - No diabetes	Ins- Gluc+	0	0.00465525	**	Endocrine Object density
2-6y	1 - No diabetes	Ins- Gluc+	1	0.0372296	*	Endocrine Object density
2-6y	1 - No diabetes	Ins- Gluc+	2	0.436904	ns	Endocrine Object density
2-6y	1 - No diabetes	Ins- Gluc+	3	0.886245	ns	Endocrine Object density
2-6y	1 - No diabetes	Ins- Gluc+	4	0.765926	ns	Endocrine Object density
2-6y	1 - No diabetes	Ins- Gluc+	5	0.994433	ns	Endocrine Object density
2-6y	1 - No diabetes	Ins- Gluc+	6	1	ns	Endocrine Object density
2-6y	1 - No diabetes	Ins- Gluc+	7	1	ns	Endocrine Object density
2-6y	1 - No diabetes	Ins- Gluc+	8	1	ns	Endocrine Object density
2-6y	1 - No diabetes	Ins- Gluc+	9	1	ns	Endocrine Object density
7-12y	1 - No diabetes	Ins+ Gluc-	0	0.0277848	*	Endocrine Object density
7-12y	1 - No diabetes	Ins+ Gluc-	1	0.602582	ns	Endocrine Object density
7-12y	1 - No diabetes	Ins+ Gluc-	2	0.380178	ns	Endocrine Object density
7-12y	1 - No diabetes	Ins+ Gluc-	3	0.592344	ns	Endocrine Object density
7-12y	1 - No diabetes	Ins+ Gluc-	4	0.884836	ns	Endocrine Object density
7-12y	1 - No diabetes	Ins+ Gluc-	5	0.957063	ns	Endocrine Object density
7-12y	1 - No diabetes	Ins+ Gluc-	6	0.997617	ns	Endocrine Object density
7-12y	1 - No diabetes	Ins+ Gluc-	7	1	ns	Endocrine Object density
7-12y	1 - No diabetes	Ins+ Gluc-	8	1	ns	Endocrine Object density
7-12y	1 - No diabetes	Ins+ Gluc-	9	1	ns	Endocrine Object density
7-12y	1 - No diabetes	Ins+ Gluc+	0	0.9974	ns	Endocrine Object density
7-12y	1 - No diabetes	Ins+ Gluc+	1	0.497441	ns	Endocrine Object density
7-12y	1 - No diabetes	Ins+ Gluc+	2	0.97587	ns	Endocrine Object density
7-12y	1 - No diabetes	Ins+ Gluc+	3	0.840962	ns	Endocrine Object density
7-12y	1 - No diabetes	Ins+ Gluc+	4	0.675937	ns	Endocrine Object density
7-12y	1 - No diabetes	Ins+ Gluc+	5	0.747586	ns	Endocrine Object density
7-12y	1 - No diabetes	Ins+ Gluc+	6	0.714697	ns	Endocrine Object density
7-12y	1 - No diabetes	Ins+ Gluc+	7	0.732789	ns	Endocrine Object density
7-12y	1 - No diabetes	Ins+ Gluc+	8	0.918128	ns	Endocrine Object density
7-12y	1 - No diabetes	Ins+ Gluc+	9	0.995268	ns	Endocrine Object density
7-12y	1 - No diabetes	Ins- Gluc+	0	0.011359	*	Endocrine Object density
7-12y	1 - No diabetes	Ins- Gluc+	1	0.427552	ns	Endocrine Object density
7-12y	1 - No diabetes	Ins- Gluc+	2	0.772824	ns	Endocrine Object density
7-12y	1 - No diabetes	Ins- Gluc+	3	0.961185	ns	Endocrine Object density
7-12y	1 - No diabetes	Ins- Gluc+	4	0.972929	ns	Endocrine Object density
7-12y	1 - No diabetes	Ins- Gluc+	5	0.998213	ns	Endocrine Object density
7-12y	1 - No diabetes	Ins- Gluc+	6	1	ns	Endocrine Object density
7-12y	1 - No diabetes	Ins- Gluc+	7	1	ns	Endocrine Object density
7-12y	1 - No diabetes	Ins- Gluc+	8	1	ns	Endocrine Object density
7-12y	1 - No diabetes	Ins- Gluc+	9	1	ns	Endocrine Object density
≥18y	1 - No diabetes	Ins+ Gluc-	0	0.0060352	**	Endocrine Object density
≥18y	1 - No diabetes	Ins+ Gluc-	1	0.932237	ns	Endocrine Object density
≥18y	1 - No diabetes	Ins+ Gluc-	2	0.926857	ns	Endocrine Object density
≥18y	1 - No diabetes	Ins+ Gluc-	3	0.905455	ns	Endocrine Object density
≥18y	1 - No diabetes	Ins+ Gluc-	4	0.665216	ns	Endocrine Object density
≥18y	1 - No diabetes	Ins+ Gluc-	5	0.824544	ns	Endocrine Object density
≥18y	1 - No diabetes	Ins+ Gluc-	6	0.994227	ns	Endocrine Object density
≥18y	1 - No diabetes	Ins+ Gluc-	7	0.999906	ns	Endocrine Object density
≥18y	1 - No diabetes	Ins+ Gluc-	8	1	ns	Endocrine Object density
≥18y	1 - No diabetes	Ins+ Gluc-	9	1	ns	Endocrine Object density
≥18y	1 - No diabetes	Ins+ Gluc+	0	0.943731	ns	Endocrine Object density
≥18y	1 - No diabetes	Ins+ Gluc+	1	0.990131	ns	Endocrine Object density
≥18y	1 - No diabetes	Ins+ Gluc+	2	0.280228	ns	Endocrine Object density
≥18y	1 - No diabetes	Ins+ Gluc+	3	0.107163	ns	Endocrine Object density
≥18y	1 - No diabetes	Ins+ Gluc+	4	0.0548668	ns	Endocrine Object density
≥18y	1 - No diabetes	Ins+ Gluc+	5	0.167628	ns	Endocrine Object density
≥18y	1 - No diabetes	Ins+ Gluc+	6	0.687427	ns	Endocrine Object density
≥18y	1 - No diabetes	Ins+ Gluc+	7	0.984562	ns	Endocrine Object density
≥18y	1 - No diabetes	Ins+ Gluc+	8	0.967748	ns	Endocrine Object density
≥18y	1 - No diabetes	Ins+ Gluc+	9	0.999116	ns	Endocrine Object density
≥18y	1 - No diabetes	Ins- Gluc+	0	0.57185	ns	Endocrine Object density
≥18y	1 - No diabetes	Ins- Gluc+	1	0.507476	ns	Endocrine Object density
≥18y	1 - No diabetes	Ins- Gluc+	2	0.855259	ns	Endocrine Object density
≥18y	1 - No diabetes	Ins- Gluc+	3	0.980996	ns	Endocrine Object density
≥18y	1 - No diabetes	Ins- Gluc+	4	0.995571	ns	Endocrine Object density
≥18y	1 - No diabetes	Ins- Gluc+	5	0.997769	ns	Endocrine Object density
≥18y	1 - No diabetes	Ins- Gluc+	6	0.999977	ns	Endocrine Object density
≥18y	1 - No diabetes	Ins- Gluc+	7	0.99968	ns	Endocrine Object density
≥18y	1 - No diabetes	Ins- Gluc+	8	0.999977	ns	Endocrine Object density
≥18y	1 - No diabetes	Ins- Gluc+	9	1	ns	Endocrine Object density
≥18y	(2+) - No diabetes	Ins+ Gluc-	0	5.96915e-06	***	Endocrine Object density
≥18y	(2+) - No diabetes	Ins+ Gluc-	1	0.000900649	***	Endocrine Object density
≥18y	(2+) - No diabetes	Ins+ Gluc-	2	0.00923517	**	Endocrine Object density
≥18y	(2+) - No diabetes	Ins+ Gluc-	3	0.199227	ns	Endocrine Object density
≥18y	(2+) - No diabetes	Ins+ Gluc-	4	0.693653	ns	Endocrine Object density
≥18y	(2+) - No diabetes	Ins+ Gluc-	5	0.995469	ns	Endocrine Object density
≥18y	(2+) - No diabetes	Ins+ Gluc-	6	0.999657	ns	Endocrine Object density
≥18y	(2+) - No diabetes	Ins+ Gluc-	7	0.99998	ns	Endocrine Object density
≥18y	(2+) - No diabetes	Ins+ Gluc-	8	1	ns	Endocrine Object density
≥18y	(2+) - No diabetes	Ins+ Gluc-	9	1	ns	Endocrine Object density
≥18y	(2+) - No diabetes	Ins+ Gluc+	0	0.885346	ns	Endocrine Object density
≥18y	(2+) - No diabetes	Ins+ Gluc+	1	0.907318	ns	Endocrine Object density
≥18y	(2+) - No diabetes	Ins+ Gluc+	2	0.68255	ns	Endocrine Object density
≥18y	(2+) - No diabetes	Ins+ Gluc+	3	0.612643	ns	Endocrine Object density
≥18y	(2+) - No diabetes	Ins+ Gluc+	4	0.198503	ns	Endocrine Object density
≥18y	(2+) - No diabetes	Ins+ Gluc+	5	0.422916	ns	Endocrine Object density
≥18y	(2+) - No diabetes	Ins+ Gluc+	6	0.758192	ns	Endocrine Object density
≥18y	(2+) - No diabetes	Ins+ Gluc+	7	0.994682	ns	Endocrine Object density
≥18y	(2+) - No diabetes	Ins+ Gluc+	8	0.998148	ns	Endocrine Object density
≥18y	(2+) - No diabetes	Ins+ Gluc+	9	0.999966	ns	Endocrine Object density
≥18y	(2+) - No diabetes	Ins- Gluc+	0	0.0106877	*	Endocrine Object density
≥18y	(2+) - No diabetes	Ins- Gluc+	1	0.053082	ns	Endocrine Object density
≥18y	(2+) - No diabetes	Ins- Gluc+	2	0.230428	ns	Endocrine Object density
≥18y	(2+) - No diabetes	Ins- Gluc+	3	0.507751	ns	Endocrine Object density
≥18y	(2+) - No diabetes	Ins- Gluc+	4	0.83872	ns	Endocrine Object density
≥18y	(2+) - No diabetes	Ins- Gluc+	5	0.90283	ns	Endocrine Object density
≥18y	(2+) - No diabetes	Ins- Gluc+	6	0.989603	ns	Endocrine Object density
≥18y	(2+) - No diabetes	Ins- Gluc+	7	0.999908	ns	Endocrine Object density
≥18y	(2+) - No diabetes	Ins- Gluc+	8	0.999896	ns	Endocrine Object density
≥18y	(2+) - No diabetes	Ins- Gluc+	9	1	ns	Endocrine Object density

[truncated: 18 more sheets: Fig5B, Fig6A, Fig7A, Fig7B, Fig8A, Fig8B, Fig8C, Fig8D, SuppFig1C, SuppFig1F, SuppFig5B, SuppFig7A, SuppFig7B, SuppFig7D, SuppFig9A, SuppFig9B, SuppFig9C, SuppFig9D]
